# Supplementary material for: Expression profiles and gene set enrichment analysis of the transcriptomes from the cancer tissue, white adipose tissue and paracancer tissue with colorectal cancer
Source: PeerJ. 2024 Mar 29;12:e17105. doi: 10.7717/peerj.17105 (PMC10984182; doi:10.7717/peerj.17105)
Supplement: Supplemental Information 1 [file peerj-12-17105-s001.xlsx]

## Sheet: Sheet1
ID	Old	Gender	Pathological Type	Degree of differentiation	lymphatic metastasis（TNM）	TNM staging	Tumor Size（cm）	BMI	tumor budding	vascular cancer embolus	tumor location
1	82	男	adenocarcinoma	Moderately	YES（25/28）	T3N2M1，4	9*6*3	21.3	G1	YES	rectal cancer
2	62	男	adenocarcinoma	Moderately	NO	T2NOMO,1	2*2*1	22.5	G2	NO	rectal cancer
3	83	男	adenocarcinoma	Moderately	YES（2/13）	T3N1M0，3	3.2*2.5*0.7	25.5	G2	YES	rectal cancer
4	83	男	adenocarcinoma	Moderately	NO	T3N0M0，2	4*3.2*0.6	20	G2	NO	rectal cancer
5	43	女	adenocarcinoma	Moderately	YES（2/12）	T4N1M，4	5.5*3.2*3	27.8	G1	NO	rectal cancer
6	79	男	adenocarcinoma	Moderately	YES（1/14）	T3N1M1，4	2.5*2*1.5	20.8	G2	NO	rectal cancer
7	81	男	adenocarcinoma	Moderately	NO	T3N0M0，2	3.6*2.7*0.8	21	G1	NO	rectal cancer
8	68	女	adenocarcinoma	Minor	YES（1/23）	T4N1M0，3	10.5*7.5*6.5	29	G2	YES	colon cancer
9	66	女	adenocarcinoma	Moderately	NO	T2N0M0，1	2*1.7*0.5	23.2	G2	YES	colon cancer
10	89	男	adenocarcinoma	Moderately	NO	T3N0M0，2	5.7*4*0.8	21.1	G1	NO	colon cancer
