# Supplementary material for: Expression profiles and gene set enrichment analysis of the transcriptomes from the cancer tissue, white adipose tissue and paracancer tissue with colorectal cancer
Source: PeerJ. 2024 Mar 29;12:e17105. doi: 10.7717/peerj.17105 (PMC10984182; doi:10.7717/peerj.17105)
Supplement: Table S1 [file peerj-12-17105-s002.xlsx]

## Sheet: 处理组 PCLT
NAME	GS DETAILS	KEGG Pathway Term Desc	Original size	kegg_pathway_term_level1	kegg_pathway_term_level2	Size (after restricting to dataset)	ES	NES	NOM p-val	FDR q-val	RANK AT MAX	LEADING EDGE
4960	Figure	Aldosterone-regulated sodium reabsorption	37	Organismal Systems	Excretory system	36	0.51696	1.70008	0.0176471	1	8929	tags=33%, list=10%, signal=37%
760	Figure	Nicotinate and nicotinamide metabolism	35	Metabolism	Metabolism of cofactors and vitamins	35	0.487746	1.68391	0.0272374	1	12234	tags=40%, list=14%, signal=47%
4725	Figure	Cholinergic synapse	113	Organismal Systems	Nervous system	112	0.480017	1.64117	0.016632	1	14918	tags=41%, list=17%, signal=50%
4514	Figure	Cell adhesion molecules	149	Environmental Information Processing	Signaling molecules and interaction	148	0.47111	1.61381	0.0395257	1	19272	tags=51%, list=23%, signal=66%
5032	Figure	Morphine addiction	91	Human Diseases	Substance dependence	89	0.448519	1.59981	0.0140281	0.83928	14918	tags=39%, list=17%, signal=48%
4928	Figure	Parathyroid hormone synthesis, secretion and action	106	Organismal Systems	Endocrine system	104	0.442126	1.59743	0.0393375	0.746137	15741	tags=38%, list=18%, signal=46%
4744	Figure	Phototransduction	29	Organismal Systems	Sensory system	28	0.488176	1.58368	0.0354331	0.643321	10595	tags=29%, list=12%, signal=33%
4742	Figure	Taste transduction	86	Organismal Systems	Sensory system	81	0.405105	1.57541	0.0334646	0.613405	6855	tags=27%, list=8%, signal=30%
4964	Figure	Proximal tubule bicarbonate reclamation	23	Organismal Systems	Excretory system	23	0.541493	1.57095	0.0428016	0.576801	7934	tags=35%, list=9%, signal=38%
4080	Figure	Neuroactive ligand-receptor interaction	353	Environmental Information Processing	Signaling molecules and interaction	331	0.386873	1.54092	0.00400802	0.585082	17223	tags=39%, list=20%, signal=49%
910	Figure	Nitrogen metabolism	17	Metabolism	Energy metabolism	17	0.504687	1.52843	0.0442308	0.516149	11979	tags=47%, list=14%, signal=55%
4911	Figure	Insulin secretion	86	Organismal Systems	Endocrine system	82	0.417098	1.49456	0.0286299	0.548975	14918	tags=38%, list=17%, signal=46%
4020	Figure	Calcium signaling pathway	240	Environmental Information Processing	Signal transduction	237	0.444882	1.46477	0.0349076	0.574795	17744	tags=46%, list=21%, signal=58%
4740	Figure	Olfactory transduction	435	Organismal Systems	Sensory system	279	0.313207	1.46175	0.0479846	0.557783	20196	tags=33%, list=24%, signal=43%
4972	Figure	Pancreatic secretion	101	Organismal Systems	Digestive system	100	0.34724	1.4517	0.0412574	0.559924	17678	tags=34%, list=21%, signal=43%
4750	Figure	Inflammatory mediator regulation of TRP channels	98	Organismal Systems	Sensory system	97	0.3764	1.42265	0.0410678	0.491087	14918	tags=33%, list=17%, signal=40%

## Sheet: 对照组 cancer
NAME	GS DETAILS	KEGG Pathway Term Desc	Original size	kegg_pathway_term_level1	kegg_pathway_term_level2	Size (after restricting to dataset)	ES	NES	NOM p-val	FDR q-val	RANK AT MAX	LEADING EDGE
3022	Figure	Basal transcription factors	45	Genetic Information Processing	Transcription	45	-0.758318	-2.06573	0	0.0374938	11564	tags=73%, list=14%, signal=85%
3018	Figure	RNA degradation	79	Genetic Information Processing	Folding, sorting and degradation	78	-0.734576	-2.06278	0	0.0199093	11780	tags=68%, list=14%, signal=79%
3008	Figure	Ribosome biogenesis in eukaryotes	79	Genetic Information Processing	Translation	78	-0.811287	-2.04971	0	0.0161042	6586	tags=71%, list=8%, signal=76%
3020	Figure	RNA polymerase	34	Genetic Information Processing	Transcription	34	-0.775569	-2.01395	0.0018622	0.0216155	5602	tags=59%, list=7%, signal=63%
3015	Figure	mRNA surveillance pathway	97	Genetic Information Processing	Translation	96	-0.619833	-2.01064	0.00379507	0.0180174	7617	tags=47%, list=9%, signal=51%
3013	Figure	Nucleocytoplasmic transport	108	Genetic Information Processing	Translation	108	-0.796989	-1.98617	0	0.0219879	7362	tags=69%, list=9%, signal=76%
4110	Figure	Cell cycle	126	Cellular Processes	Cell growth and death	126	-0.722379	-1.98404	0.00373134	0.0194896	6853	tags=61%, list=8%, signal=66%
3460	Figure	Fanconi anemia pathway	54	Genetic Information Processing	Replication and repair	54	-0.69927	-1.9251	0.011215	0.0376262	9931	tags=59%, list=12%, signal=67%
4120	Figure	Ubiquitin mediated proteolysis	141	Genetic Information Processing	Folding, sorting and degradation	141	-0.605531	-1.9154	0.0113636	0.0375377	13884	tags=54%, list=16%, signal=64%
3440	Figure	Homologous recombination	41	Genetic Information Processing	Replication and repair	41	-0.761408	-1.89288	0.00773694	0.0431745	5021	tags=63%, list=6%, signal=67%
3040	Figure	Spliceosome	132	Genetic Information Processing	Transcription	132	-0.720479	-1.88398	0.00952381	0.0434006	12358	tags=70%, list=14%, signal=82%
3420	Figure	Nucleotide excision repair	47	Genetic Information Processing	Replication and repair	47	-0.743673	-1.87543	0.00185529	0.0431573	10860	tags=74%, list=13%, signal=85%
3010	Figure	Ribosome	134	Genetic Information Processing	Translation	134	-0.797242	-1.86432	0.0130354	0.0444264	9713	tags=75%, list=11%, signal=84%
100	Figure	Steroid biosynthesis	20	Metabolism	Lipid metabolism	20	-0.776844	-1.84893	0.00968992	0.0492769	14059	tags=70%, list=16%, signal=84%
970	Figure	Aminoacyl-tRNA biosynthesis	44	Genetic Information Processing	Translation	44	-0.751657	-1.81649	0.0133843	0.0613775	7897	tags=61%, list=9%, signal=68%
510	Figure	N-Glycan biosynthesis	50	Metabolism	Glycan biosynthesis and metabolism	50	-0.599981	-1.79518	0.0110701	0.0723899	8494	tags=46%, list=10%, signal=51%
670	Figure	One carbon pool by folate	20	Metabolism	Metabolism of cofactors and vitamins	20	-0.676899	-1.76471	0.0201465	0.0903046	10082	tags=60%, list=12%, signal=68%
310	Figure	Lysine degradation	63	Metabolism	Amino acid metabolism	63	-0.469045	-1.75055	0.0185185	0.0970036	12702	tags=38%, list=15%, signal=45%
3030	Figure	DNA replication	36	Genetic Information Processing	Replication and repair	36	-0.801761	-1.73648	0.0205224	0.101504	8189	tags=78%, list=10%, signal=86%
3430	Figure	Mismatch repair	23	Genetic Information Processing	Replication and repair	23	-0.808378	-1.72538	0.0134357	0.100587	8077	tags=78%, list=9%, signal=86%
3060	Figure	Protein export	23	Genetic Information Processing	Folding, sorting and degradation	23	-0.838963	-1.70496	0.00766283	0.112216	10055	tags=87%, list=12%, signal=99%
4115	Figure	p53 signaling pathway	73	Cellular Processes	Cell growth and death	73	-0.50739	-1.68237	0.0450281	0.121842	8426	tags=40%, list=10%, signal=44%
563	Figure	Glycosylphosphatidylinositol (GPI)-anchor biosynthesis	26	Metabolism	Glycan biosynthesis and metabolism	26	-0.563421	-1.66094	0.0318949	0.131704	8004	tags=50%, list=9%, signal=55%
4341	Figure	Hedgehog signaling pathway - fly	33	Environmental Information Processing	Signal transduction	32	-0.500657	-1.59583	0.0468165	0.159097	11090	tags=47%, list=13%, signal=54%
250	Figure	Alanine, aspartate and glutamate metabolism	37	Metabolism	Amino acid metabolism	37	-0.482204	-1.58307	0.0366089	0.162456	6790	tags=35%, list=8%, signal=38%
