# Supplementary material for: Expression profiles and gene set enrichment analysis of the transcriptomes from the cancer tissue, white adipose tissue and paracancer tissue with colorectal cancer
Source: PeerJ. 2024 Mar 29;12:e17105. doi: 10.7717/peerj.17105 (PMC10984182; doi:10.7717/peerj.17105)
Supplement: Table S2 [file peerj-12-17105-s003.xlsx]

## Sheet: Sheet1
NAME	GS DETAILS	KEGG Pathway Term Desc	Original size	kegg_pathway_term_level1	kegg_pathway_term_level2	Size (after restricting to dataset)	ES	NES	NOM p-val	FDR q-val	RANK AT MAX	LEADING EDGE
5221	Figure	Acute myeloid leukemia	67	Human Diseases	Cancer: specific types	67	0.660989	2.09519	0	0.0319087	11624	tags=52%, list=13%, signal=60%
5418	Figure	Fluid shear stress and atherosclerosis	138	Human Diseases	Cardiovascular disease	135	0.588982	2.07205	0	0.0256152	7180	tags=40%, list=8%, signal=44%
4923	Figure	Regulation of lipolysis in adipocytes	56	Organismal Systems	Endocrine system	54	0.726713	2.02789	0	0.0404589	13242	tags=69%, list=15%, signal=81%
4920	Figure	Adipocytokine signaling pathway	69	Organismal Systems	Endocrine system	69	0.557095	2.02538	0	0.0307106	13094	tags=49%, list=15%, signal=58%
4068	Figure	FoxO signaling pathway	131	Environmental Information Processing	Signal transduction	129	0.530774	2.02036	0	0.0252194	15634	tags=47%, list=18%, signal=58%
5220	Figure	Chronic myeloid leukemia	76	Human Diseases	Cancer: specific types	76	0.586811	1.97738	0.00212766	0.036986	12733	tags=49%, list=15%, signal=57%
5142	Figure	Chagas disease	102	Human Diseases	Infectious disease: parasitic	101	0.587358	1.97012	0.0021097	0.0354462	6579	tags=37%, list=8%, signal=40%
5144	Figure	Malaria	50	Human Diseases	Infectious disease: parasitic	50	0.743952	1.96964	0	0.0310155	8309	tags=66%, list=10%, signal=73%
4014	Figure	Ras signaling pathway	232	Environmental Information Processing	Signal transduction	226	0.47279	1.96741	0	0.0281331	11208	tags=38%, list=13%, signal=44%
4910	Figure	Insulin signaling pathway	137	Organismal Systems	Endocrine system	133	0.50749	1.94938	0	0.0329287	14041	tags=47%, list=16%, signal=56%
4930	Figure	Type II diabetes mellitus	46	Human Diseases	Endocrine and metabolic disease	45	0.542283	1.94286	0	0.0328446	10268	tags=38%, list=12%, signal=43%
4211	Figure	Longevity regulating pathway	89	Organismal Systems	Aging	87	0.538063	1.94259	0.00201207	0.030244	13242	tags=53%, list=15%, signal=62%
4668	Figure	TNF signaling pathway	112	Environmental Information Processing	Signal transduction	111	0.576082	1.92678	0.00869565	0.0340201	11096	tags=45%, list=13%, signal=52%
5032	Figure	Morphine addiction	91	Human Diseases	Substance dependence	89	0.491457	1.92668	0.00209205	0.0315901	13242	tags=40%, list=15%, signal=48%
5167	Figure	Kaposi sarcoma-associated herpesvirus infection	194	Human Diseases	Infectious disease: viral	183	0.502637	1.92547	0.00414079	0.0295393	12946	tags=44%, list=15%, signal=52%
1522	Figure	Endocrine resistance	97	Human Diseases	Drug resistance: antineoplastic	96	0.52875	1.92325	0	0.0280753	12558	tags=46%, list=14%, signal=54%
4936	Figure	Alcoholic liver disease	141	Human Diseases	Endocrine and metabolic disease	132	0.507617	1.92319	0.00628931	0.0264719	11248	tags=42%, list=13%, signal=49%
4066	Figure	HIF-1 signaling pathway	109	Environmental Information Processing	Signal transduction	106	0.507601	1.91844	0.0021978	0.0268411	14028	tags=49%, list=16%, signal=58%
4620	Figure	Toll-like receptor signaling pathway	104	Organismal Systems	Immune system	95	0.586135	1.91587	0.00417537	0.0264726	11096	tags=43%, list=13%, signal=49%
3320	Figure	PPAR signaling pathway	75	Organismal Systems	Endocrine system	74	0.549555	1.91113	0.00631579	0.0267748	8034	tags=39%, list=9%, signal=43%
4931	Figure	Insulin resistance	108	Human Diseases	Endocrine and metabolic disease	106	0.470027	1.90398	0.00425532	0.0273069	13094	tags=47%, list=15%, signal=55%
5224	Figure	Breast cancer	147	Human Diseases	Cancer: specific types	144	0.493582	1.90135	0	0.0268854	13010	tags=41%, list=15%, signal=48%
4933	Figure	AGE-RAGE signaling pathway in diabetic complications	100	Human Diseases	Endocrine and metabolic disease	100	0.565817	1.89733	0.00212766	0.0268347	8948	tags=44%, list=10%, signal=49%
4380	Figure	Osteoclast differentiation	127	Organismal Systems	Development and regeneration	126	0.631755	1.8927	0.00209205	0.0270089	11783	tags=58%, list=14%, signal=67%
5218	Figure	Melanoma	72	Human Diseases	Cancer: specific types	70	0.534823	1.88348	0	0.0295329	10906	tags=46%, list=13%, signal=52%
4137	Figure	Mitophagy - animal	72	Cellular Processes	Transport and catabolism	72	0.582035	1.88341	0.00840336	0.028462	15476	tags=54%, list=18%, signal=66%
4213	Figure	Longevity regulating pathway - multiple species	62	Organismal Systems	Aging	60	0.558026	1.87552	0.00603622	0.0296763	13242	tags=57%, list=15%, signal=67%
4610	Figure	Complement and coagulation cascades	85	Organismal Systems	Immune system	82	0.628698	1.87134	0.00213675	0.0300577	14180	tags=62%, list=16%, signal=74%
4926	Figure	Relaxin signaling pathway	129	Organismal Systems	Endocrine system	127	0.491373	1.8698	0.0063425	0.0295427	13242	tags=42%, list=15%, signal=49%
4010	Figure	MAPK signaling pathway	294	Environmental Information Processing	Signal transduction	290	0.476249	1.86768	0.00423729	0.0291467	15776	tags=49%, list=18%, signal=59%
4935	Figure	Growth hormone synthesis, secretion and action	119	Organismal Systems	Endocrine system	115	0.503654	1.86255	0.00430108	0.0302258	16023	tags=52%, list=18%, signal=64%
4151	Figure	PI3K-Akt signaling pathway	354	Environmental Information Processing	Signal transduction	341	0.441515	1.84705	0.004329	0.0338381	12561	tags=39%, list=14%, signal=46%
4625	Figure	C-type lectin receptor signaling pathway	104	Organismal Systems	Immune system	103	0.559471	1.84482	0.00635593	0.033553	11783	tags=50%, list=14%, signal=58%
4630	Figure	JAK-STAT signaling pathway	162	Environmental Information Processing	Signal transduction	149	0.558818	1.84451	0.00214133	0.0327151	12523	tags=48%, list=14%, signal=56%
5133	Figure	Pertussis	76	Human Diseases	Infectious disease: bacterial	75	0.587179	1.84264	0.0152174	0.0321774	6579	tags=41%, list=8%, signal=45%
5163	Figure	Human cytomegalovirus infection	225	Human Diseases	Infectious disease: viral	214	0.487306	1.84155	0.0133333	0.0316	12819	tags=42%, list=15%, signal=49%
30	Figure	Pentose phosphate pathway	30	Metabolism	Carbohydrate metabolism	29	0.580915	1.83951	0.0170576	0.031495	5931	tags=34%, list=7%, signal=37%
4071	Figure	Sphingolipid signaling pathway	119	Environmental Information Processing	Signal transduction	119	0.470461	1.83703	0.00208768	0.0311683	7684	tags=34%, list=9%, signal=37%
5171	Figure	Coronavirus disease - COVID-19	232	Human Diseases	Infectious disease: viral	220	0.611129	1.83469	0.0167715	0.0316264	13038	tags=55%, list=15%, signal=65%
5215	Figure	Prostate cancer	97	Human Diseases	Cancer: specific types	96	0.482419	1.83413	0.00211864	0.0317215	8306	tags=38%, list=10%, signal=41%
5202	Figure	Transcriptional misregulation in cancer	192	Human Diseases	Cancer: overview	188	0.47388	1.83377	0	0.0310724	7259	tags=35%, list=8%, signal=38%
4917	Figure	Prolactin signaling pathway	70	Organismal Systems	Endocrine system	68	0.525809	1.83361	0.00211416	0.0303326	12558	tags=46%, list=14%, signal=53%
5166	Figure	Human T-cell leukemia virus 1 infection	222	Human Diseases	Infectious disease: viral	221	0.488976	1.83255	0	0.0299971	12561	tags=38%, list=14%, signal=45%
5212	Figure	Pancreatic cancer	76	Human Diseases	Cancer: specific types	76	0.521636	1.82621	0.0083682	0.0313939	12733	tags=43%, list=15%, signal=51%
4072	Figure	Phospholipase D signaling pathway	148	Environmental Information Processing	Signal transduction	147	0.494523	1.82481	0.00646552	0.0311477	9036	tags=38%, list=10%, signal=42%
4140	Figure	Autophagy - animal	141	Cellular Processes	Transport and catabolism	139	0.498192	1.81759	0.0145228	0.0327212	15476	tags=45%, list=18%, signal=55%
4145	Figure	Phagosome	151	Cellular Processes	Transport and catabolism	149	0.544632	1.8157	0.00847458	0.0324409	11296	tags=41%, list=13%, signal=47%
5417	Figure	Lipid and atherosclerosis	215	Human Diseases	Cardiovascular disease	205	0.485781	1.81502	0.0191489	0.0319105	10724	tags=40%, list=12%, signal=46%
4152	Figure	AMPK signaling pathway	120	Environmental Information Processing	Signal transduction	119	0.470802	1.81291	0.0122699	0.0319546	10870	tags=38%, list=13%, signal=43%
1521	Figure	EGFR tyrosine kinase inhibitor resistance	79	Human Diseases	Drug resistance: antineoplastic	79	0.472869	1.81064	0.0021097	0.0321312	6523	tags=37%, list=8%, signal=40%
5162	Figure	Measles	139	Human Diseases	Infectious disease: viral	130	0.509402	1.80762	0.0144928	0.032251	11343	tags=40%, list=13%, signal=46%
5211	Figure	Renal cell carcinoma	69	Human Diseases	Cancer: specific types	69	0.490046	1.80761	0.00417537	0.0316308	15439	tags=46%, list=18%, signal=56%
5145	Figure	Toxoplasmosis	112	Human Diseases	Infectious disease: parasitic	112	0.532625	1.80606	0.00829876	0.031542	16023	tags=51%, list=18%, signal=62%
4015	Figure	Rap1 signaling pathway	210	Environmental Information Processing	Signal transduction	205	0.437253	1.80421	0.00436681	0.0314573	6726	tags=33%, list=8%, signal=36%
5235	Figure	PD-L1 expression and PD-1 checkpoint pathway in cancer	89	Human Diseases	Cancer: overview	89	0.524757	1.80168	0.0104167	0.0318423	13504	tags=49%, list=16%, signal=58%
4371	Figure	Apelin signaling pathway	139	Environmental Information Processing	Signal transduction	137	0.457116	1.79113	0.00414938	0.034944	15775	tags=45%, list=18%, signal=54%
4621	Figure	NOD-like receptor signaling pathway	183	Organismal Systems	Immune system	169	0.505065	1.78484	0.0168421	0.0361014	13086	tags=45%, list=15%, signal=53%
4310	Figure	Wnt signaling pathway	167	Environmental Information Processing	Signal transduction	165	0.443512	1.77949	0.00205339	0.0374228	12072	tags=35%, list=14%, signal=41%
4062	Figure	Chemokine signaling pathway	192	Organismal Systems	Immune system	190	0.513823	1.77333	0.0151515	0.039133	15425	tags=48%, list=18%, signal=58%
4922	Figure	Glucagon signaling pathway	107	Organismal Systems	Endocrine system	103	0.41132	1.77058	0.004329	0.0394917	13123	tags=42%, list=15%, signal=49%
5100	Figure	Bacterial invasion of epithelial cells	77	Human Diseases	Infectious disease: bacterial	77	0.480364	1.76171	0.0104822	0.041848	10580	tags=39%, list=12%, signal=44%
5222	Figure	Small cell lung cancer	92	Human Diseases	Cancer: specific types	92	0.434845	1.76028	0.00894855	0.0416617	11096	tags=36%, list=13%, signal=41%
5225	Figure	Hepatocellular carcinoma	167	Human Diseases	Cancer: specific types	164	0.437132	1.75799	0.00851064	0.0421562	17035	tags=44%, list=20%, signal=55%
5210	Figure	Colorectal cancer	86	Human Diseases	Cancer: specific types	86	0.474203	1.75061	0.0147368	0.0441559	11624	tags=34%, list=13%, signal=39%
4977	Figure	Vitamin digestion and absorption	24	Organismal Systems	Digestive system	22	0.645773	1.74872	0.00860215	0.0440997	7754	tags=55%, list=9%, signal=60%
4928	Figure	Parathyroid hormone synthesis, secretion and action	106	Organismal Systems	Endocrine system	105	0.504298	1.74497	0.0182648	0.044668	14757	tags=51%, list=17%, signal=62%
4150	Figure	mTOR signaling pathway	155	Environmental Information Processing	Signal transduction	152	0.440565	1.73844	0.00845666	0.0461972	18090	tags=45%, list=21%, signal=57%
4659	Figure	Th17 cell differentiation	108	Organismal Systems	Immune system	108	0.552061	1.73671	0.0247934	0.0461112	12651	tags=49%, list=15%, signal=57%
4722	Figure	Neurotrophin signaling pathway	119	Organismal Systems	Nervous system	118	0.44696	1.73642	0.0131004	0.0455739	13826	tags=42%, list=16%, signal=49%
4979	Figure	Cholesterol metabolism	50	Organismal Systems	Digestive system	50	0.550135	1.736	0.0021978	0.04519	8981	tags=38%, list=10%, signal=42%
5213	Figure	Endometrial cancer	58	Human Diseases	Cancer: specific types	58	0.445732	1.7322	0.0221239	0.0460442	10906	tags=33%, list=13%, signal=37%
4924	Figure	Renin secretion	69	Organismal Systems	Endocrine system	67	0.462015	1.72677	0	0.047643	14496	tags=52%, list=17%, signal=63%
5135	Figure	Yersinia infection	137	Human Diseases	Infectious disease: bacterial	136	0.468033	1.72548	0.0192719	0.0474335	11096	tags=38%, list=13%, signal=43%
4520	Figure	Adherens junction	71	Cellular Processes	Cellular community - eukaryotes	71	0.448061	1.72427	0.00630252	0.0473939	9445	tags=32%, list=11%, signal=36%
4670	Figure	Leukocyte transendothelial migration	114	Organismal Systems	Immune system	113	0.45722	1.71886	0.0128755	0.0494144	10580	tags=37%, list=12%, signal=42%
5140	Figure	Leishmaniasis	76	Human Diseases	Infectious disease: parasitic	76	0.60185	1.71689	0.035124	0.0495365	16023	tags=59%, list=18%, signal=73%
4340	Figure	Hedgehog signaling pathway	56	Environmental Information Processing	Signal transduction	55	0.514806	1.71534	0.0122449	0.0494841	15260	tags=51%, list=18%, signal=62%
1040	Figure	Biosynthesis of unsaturated fatty acids	27	Metabolism	Lipid metabolism	27	0.581931	1.70863	0.03125	0.0514536	6860	tags=33%, list=8%, signal=36%
4550	Figure	Signaling pathways regulating pluripotency of stem cells	143	Cellular Processes	Cellular community - eukaryotes	140	0.40388	1.70759	0.00411523	0.0511087	11437	tags=30%, list=13%, signal=35%
5205	Figure	Proteoglycans in cancer	202	Human Diseases	Cancer: overview	200	0.444991	1.70724	0.0302376	0.0506621	11624	tags=41%, list=13%, signal=47%
4915	Figure	Estrogen signaling pathway	138	Organismal Systems	Endocrine system	129	0.418577	1.70566	0.0152838	0.0506192	13242	tags=40%, list=15%, signal=48%
4658	Figure	Th1 and Th2 cell differentiation	92	Organismal Systems	Immune system	92	0.540025	1.70063	0.0281125	0.0517645	16023	tags=51%, list=18%, signal=63%
4370	Figure	VEGF signaling pathway	59	Environmental Information Processing	Signal transduction	59	0.465115	1.69389	0.0381356	0.0541275	17443	tags=56%, list=20%, signal=70%
5134	Figure	Legionellosis	57	Human Diseases	Infectious disease: bacterial	57	0.601232	1.69333	0.0402542	0.0537665	11096	tags=54%, list=13%, signal=62%
5230	Figure	Central carbon metabolism in cancer	70	Human Diseases	Cancer: overview	69	0.449445	1.69064	0.0154185	0.0541716	10589	tags=38%, list=12%, signal=43%
5231	Figure	Choline metabolism in cancer	98	Human Diseases	Cancer: overview	98	0.39379	1.69063	0.00851064	0.0535417	10589	tags=36%, list=12%, signal=41%
5160	Figure	Hepatitis C	157	Human Diseases	Infectious disease: viral	147	0.423489	1.68565	0.022869	0.0548667	12946	tags=39%, list=15%, signal=46%
4391	Figure	Hippo signaling pathway - fly	70	Environmental Information Processing	Signal transduction	70	0.47383	1.68197	0.0252101	0.0558223	10572	tags=34%, list=12%, signal=39%
4341	Figure	Hedgehog signaling pathway - fly	33	Environmental Information Processing	Signal transduction	32	0.525181	1.67852	0.0139442	0.0560507	12685	tags=44%, list=15%, signal=51%
4727	Figure	GABAergic synapse	89	Organismal Systems	Nervous system	87	0.385245	1.67227	0	0.0578165	15329	tags=36%, list=18%, signal=43%
4662	Figure	B cell receptor signaling pathway	82	Organismal Systems	Immune system	82	0.520941	1.66274	0.0474227	0.0604626	12709	tags=45%, list=15%, signal=53%
4724	Figure	Glutamatergic synapse	114	Organismal Systems	Nervous system	113	0.406101	1.66201	0.0143737	0.0601832	11783	tags=35%, list=14%, signal=40%
4210	Figure	Apoptosis	135	Cellular Processes	Cell growth and death	135	0.443751	1.65932	0.0400891	0.060605	12744	tags=39%, list=15%, signal=45%
4060	Figure	Cytokine-cytokine receptor interaction	295	Environmental Information Processing	Signaling molecules and interaction	279	0.460654	1.65878	0.0424628	0.0602015	12743	tags=41%, list=15%, signal=48%
5206	Figure	MicroRNAs in cancer	161	Human Diseases	Cancer: overview	161	0.405729	1.65235	0.029661	0.0623275	8545	tags=33%, list=10%, signal=36%
5132	Figure	Salmonella infection	249	Human Diseases	Infectious disease: bacterial	248	0.444852	1.65171	0.0277778	0.0619142	13500	tags=37%, list=16%, signal=43%
4022	Figure	cGMP-PKG signaling pathway	167	Environmental Information Processing	Signal transduction	163	0.434254	1.64949	0.0228216	0.0622182	14757	tags=41%, list=17%, signal=49%
5161	Figure	Hepatitis B	161	Human Diseases	Infectious disease: viral	152	0.431904	1.64293	0.0387097	0.0645499	12561	tags=36%, list=14%, signal=41%
5146	NA	Amoebiasis	102	Human Diseases	Infectious disease: parasitic	100	0.514407	1.64177	0.0491453	0.0644583	11493	tags=42%, list=13%, signal=48%
4024	NA	cAMP signaling pathway	221	Environmental Information Processing	Signal transduction	215	0.376395	1.63565	0.00863931	0.0662604	6682	tags=26%, list=8%, signal=28%
670	NA	One carbon pool by folate	20	Metabolism	Metabolism of cofactors and vitamins	20	0.565059	1.63301	0.044898	0.066638	13213	tags=50%, list=15%, signal=59%
5131	NA	Shigellosis	246	Human Diseases	Infectious disease: bacterial	243	0.428187	1.62243	0.035865	0.0702694	14069	tags=38%, list=16%, signal=46%
260	NA	Glycine, serine and threonine metabolism	40	Metabolism	Amino acid metabolism	40	0.446399	1.62039	0.0422833	0.0705873	10959	tags=35%, list=13%, signal=40%
5416	NA	Viral myocarditis	60	Human Diseases	Cardiovascular disease	59	0.50317	1.61842	0.0305499	0.0703479	8306	tags=36%, list=10%, signal=39%
4914	NA	Progesterone-mediated oocyte maturation	102	Organismal Systems	Endocrine system	99	0.392719	1.61283	0.00200803	0.0721011	11412	tags=32%, list=13%, signal=37%
4934	NA	Cushing syndrome	155	Human Diseases	Endocrine and metabolic disease	153	0.404923	1.61073	0.0448718	0.0727131	14952	tags=39%, list=17%, signal=47%
4540	NA	Gap junction	88	Cellular Processes	Cellular community - eukaryotes	87	0.451361	1.60289	0.0390456	0.0754852	15329	tags=45%, list=18%, signal=54%
4611	NA	Platelet activation	124	Organismal Systems	Immune system	123	0.44796	1.60133	0.0364026	0.075769	14496	tags=43%, list=17%, signal=52%
5207	NA	Chemical carcinogenesis - receptor activation	197	Human Diseases	Cancer: overview	192	0.379608	1.59444	0.014862	0.0774179	6288	tags=29%, list=7%, signal=31%
4012	NA	ErbB signaling pathway	85	Environmental Information Processing	Signal transduction	85	0.3915	1.58849	0.0307692	0.0795782	14170	tags=41%, list=16%, signal=49%
4660	NA	T cell receptor signaling pathway	104	Organismal Systems	Immune system	104	0.442679	1.57741	0.040568	0.0839519	12709	tags=37%, list=15%, signal=43%
410	NA	beta-Alanine metabolism	31	Metabolism	Metabolism of other amino acids	31	0.469769	1.57422	0.045082	0.0845198	6151	tags=26%, list=7%, signal=28%
4927	NA	Cortisol synthesis and secretion	65	Organismal Systems	Endocrine system	64	0.450824	1.57042	0.0353201	0.0857264	14952	tags=50%, list=17%, signal=60%
4218	NA	Cellular senescence	156	Cellular Processes	Cell growth and death	155	0.414926	1.56737	0.0452586	0.0853327	12733	tags=37%, list=15%, signal=43%
4666	NA	Fc gamma R-mediated phagocytosis	97	Organismal Systems	Immune system	97	0.417452	1.56517	0.0465632	0.0857122	10589	tags=36%, list=12%, signal=41%
4730	NA	Long-term depression	60	Organismal Systems	Nervous system	60	0.422099	1.55161	0.0347072	0.0902059	18032	tags=50%, list=21%, signal=63%
5170	NA	Human immunodeficiency virus 1 infection	212	Human Diseases	Infectious disease: viral	202	0.368824	1.55094	0.0339703	0.0899883	11783	tags=31%, list=14%, signal=36%
4919	NA	Thyroid hormone signaling pathway	121	Organismal Systems	Endocrine system	119	0.388084	1.54734	0.0470852	0.0905392	17035	tags=42%, list=20%, signal=52%
2010	NA	ABC transporters	45	Environmental Information Processing	Membrane transport	44	0.408573	1.51408	0.0349515	0.101532	10961	tags=36%, list=13%, signal=42%
4080	NA	Neuroactive ligand-receptor interaction	353	Environmental Information Processing	Signaling molecules and interaction	335	0.318334	1.50013	0.00801603	0.106634	12212	tags=27%, list=14%, signal=31%
5214	NA	Glioma	75	Human Diseases	Cancer: specific types	74	0.377206	1.47364	0.0454545	0.115938	12733	tags=36%, list=15%, signal=43%
230	NA	Purine metabolism	126	Metabolism	Nucleotide metabolism	125	0.346128	1.45755	0.0471311	0.119659	13699	tags=36%, list=16%, signal=43%
4973	NA	Carbohydrate digestion and absorption	47	Organismal Systems	Digestive system	47	0.368608	1.43188	0.0473251	0.130716	14069	tags=40%, list=16%, signal=48%
