# Supplementary material for: Expression profiles and gene set enrichment analysis of the transcriptomes from the cancer tissue, white adipose tissue and paracancer tissue with colorectal cancer
Source: PeerJ. 2024 Mar 29;12:e17105. doi: 10.7717/peerj.17105 (PMC10984182; doi:10.7717/peerj.17105)
Supplement: Table S3 — We identified 1228 genes with altered expression levels between CRC tissue and PCT. [file peerj-12-17105-s004.xlsx]

## Sheet: steroid biosynthesis
Source ID	Interaction Type	Target ID	Score
7108	ppi	1595	995
7108	ppi	6307	987
7108	ppi	10682	978
7108	ppi	1718	974
7108	ppi	6309	972
7108	ppi	50814	967
50814	ppi	6307	999
50814	ppi	4047	998
50814	ppi	51478	997
50814	ppi	1595	997
50814	ppi	6713	995
50814	ppi	2222	994
50814	ppi	6309	975
50814	ppi	1717	966
120227	ppi	1594	968
120227	ppi	1591	952
3930	ppi	1595	989
3930	ppi	6307	978
1718	ppi	1717	993
1718	ppi	1595	981
1718	ppi	4047	979
1718	ppi	6309	975
1718	ppi	6307	974
1718	ppi	51478	971
1718	ppi	10682	961
1718	ppi	6713	955
6309	ppi	1595	998
6309	ppi	2222	994
6309	ppi	6307	994
6309	ppi	4047	992
6309	ppi	1717	990
6309	ppi	10682	983
6309	ppi	51478	962
6309	ppi	6713	956
6713	ppi	6307	999
6713	ppi	4047	998
6713	ppi	2222	997
6713	ppi	1595	994
6713	ppi	1717	950
1595	ppi	4047	999
1595	ppi	6307	999
1595	ppi	2222	995
1595	ppi	51478	994
4047	ppi	6307	994
4047	ppi	51478	993
4047	ppi	2222	993
4047	ppi	1717	967
51478	ppi	6307	999
51478	ppi	2222	988
6307	ppi	2222	995

## Sheet: p53 signaling pathway
Source ID	Interaction Type	Target ID	Score
836	ppi	317	996
836	ppi	54205	995
836	ppi	1026	994
836	ppi	842	988
836	ppi	841	980
836	ppi	8795	979
836	ppi	8797	977
836	ppi	4193	965
54205	ppi	842	999
54205	ppi	317	999
54205	ppi	598	996
54205	ppi	581	981
54205	ppi	637	969
54205	ppi	596	967
637	ppi	581	998
637	ppi	598	994
637	ppi	841	994
637	ppi	596	989
637	ppi	355	982
637	ppi	8795	963
25898	ppi	7157	999
898	ppi	1026	999
898	ppi	1017	999
898	ppi	983	999
898	ppi	1019	995
898	ppi	1021	981
898	ppi	7161	955
898	ppi	891	953
894	ppi	1017	999
894	ppi	1019	999
894	ppi	1021	999
894	ppi	1026	996
894	ppi	1029	990
894	ppi	983	983
1021	ppi	1026	999
1021	ppi	595	999
1021	ppi	896	999
1021	ppi	1029	999
1021	ppi	891	985
1021	ppi	9133	975
1021	ppi	1017	973
1021	ppi	9134	966
1017	ppi	9134	999
1017	ppi	896	999
1017	ppi	891	999
1017	ppi	595	999
1017	ppi	7157	999
1017	ppi	1026	999
1017	ppi	9133	998
1017	ppi	983	987
1017	ppi	4193	971
1017	ppi	545	966
1017	ppi	7161	957
1017	ppi	472	956
842	ppi	317	999
842	ppi	598	973
5366	ppi	598	999
5366	ppi	7157	983
5366	ppi	596	976
10572	ppi	598	996
55367	ppi	7157	961
55367	ppi	472	950
8797	ppi	8795	979
8797	ppi	7157	970
8797	ppi	841	999
4616	ppi	983	951
595	ppi	1019	999
595	ppi	1026	999
595	ppi	1029	997
595	ppi	983	992
595	ppi	1647	953
891	ppi	983	999
891	ppi	9133	998
891	ppi	1026	998
891	ppi	1019	992
891	ppi	1647	990
891	ppi	51512	973
891	ppi	6241	958
891	ppi	1111	955
891	ppi	11200	952
1643	ppi	7157	967
83667	ppi	7157	966
50484	ppi	7157	996
50484	ppi	6241	974
1019	ppi	1026	999
1019	ppi	896	999
1019	ppi	1029	999
1019	ppi	9134	985
1019	ppi	9133	977
4193	ppi	7157	999
4193	ppi	1029	999
4193	ppi	7161	999
4193	ppi	4194	999
4193	ppi	11200	997
4193	ppi	472	996
4193	ppi	900	995
4193	ppi	8493	978
4193	ppi	5728	977
4193	ppi	1026	976
4193	ppi	1111	968
4193	ppi	983	965
9133	ppi	983	999
9133	ppi	51512	988
9133	ppi	6241	961
581	ppi	596	998
581	ppi	598	993
581	ppi	7157	991
581	ppi	317	987
9540	ppi	7157	972
545	ppi	11200	999
545	ppi	1111	999
545	ppi	472	998
545	ppi	7157	995
900	ppi	7157	999
355	ppi	841	999
355	ppi	7157	967
8795	ppi	841	999
8795	ppi	7157	974
472	ppi	7157	999
472	ppi	11200	999
472	ppi	1111	998
472	ppi	4194	969
598	ppi	7157	999
598	ppi	317	999
598	ppi	27113	998
598	ppi	596	987
598	ppi	1029	976
598	ppi	841	976
3479	ppi	3486	999
7157	ppi	4194	999
7157	ppi	1026	999
7157	ppi	5728	999
7157	ppi	1029	999
7157	ppi	11200	998
7157	ppi	1111	998
7157	ppi	596	995
7157	ppi	1647	992
7157	ppi	27113	984
7157	ppi	841	977
7157	ppi	983	977
7157	ppi	317	974
7157	ppi	64326	971
7157	ppi	63970	969
7157	ppi	64065	965
7157	ppi	3486	963
7157	ppi	27244	959
7157	ppi	7161	958
6241	ppi	983	992
4194	ppi	11200	966
4194	ppi	1029	964
4194	ppi	5728	951
1647	ppi	983	999
1647	ppi	1026	997
896	ppi	1026	996
896	ppi	983	990
896	ppi	1029	959
7161	ppi	983	957
11200	ppi	1111	974
983	ppi	1026	999
983	ppi	9134	995
983	ppi	51512	979
1026	ppi	9134	996
596	ppi	27113	990
596	ppi	317	973

## Sheet: Ras signaling pathway
Source ID	Interaction Type	Target ID	Score
81579	ppi	8399	963
5335	ppi	2260	999
5335	ppi	27040	999
5335	ppi	1956	999
5335	ppi	5159	999
5335	ppi	4914	998
5335	ppi	2263	998
5335	ppi	2885	997
5335	ppi	4915	996
5335	ppi	3791	989
5335	ppi	2321	987
5335	ppi	2549	986
5335	ppi	1950	982
5335	ppi	7535	981
5335	ppi	6654	980
5335	ppi	6464	975
5335	ppi	5156	973
5335	ppi	998	967
5335	ppi	4803	967
5335	ppi	25	962
5335	ppi	4233	955
5335	ppi	10125	953
5335	ppi	7422	952
5335	ppi	5578	951
51764	ppi	2782	999
51764	ppi	2784	999
51764	ppi	59345	976
6237	ppi	5900	973
6237	ppi	6654	969
6237	ppi	10928	969
6237	ppi	5922	962
6237	ppi	4763	961
6237	ppi	25780	952
6237	ppi	5921	950
2792	ppi	2782	999
2792	ppi	2784	990
2792	ppi	2783	985
2792	ppi	10681	984
2791	ppi	2782	998
2791	ppi	2784	981
2791	ppi	2790	965
2791	ppi	2786	960
5880	ppi	5062	981
5880	ppi	5058	974
5880	ppi	7074	972
5880	ppi	207	951
5908	ppi	10235	995
5908	ppi	5900	980
5908	ppi	4301	967
5908	ppi	998	965
5908	ppi	10125	963
2252	ppi	2263	999
3480	ppi	6464	999
3480	ppi	3481	999
3480	ppi	3479	999
3480	ppi	5781	999
3480	ppi	8503	996
3480	ppi	5295	991
3480	ppi	5290	989
3480	ppi	3265	972
3480	ppi	2885	972
3480	ppi	3643	971
5058	ppi	998	999
5058	ppi	5879	999
5058	ppi	5881	992
5058	ppi	207	987
5058	ppi	387	981
5058	ppi	5604	972
1956	ppi	5781	999
1956	ppi	7039	999
1956	ppi	2885	999
1956	ppi	1950	999
1956	ppi	6654	999
1956	ppi	6464	999
1956	ppi	5921	999
1956	ppi	2549	998
1956	ppi	3845	998
1956	ppi	53358	998
1956	ppi	5295	997
1956	ppi	3265	996
1956	ppi	5290	996
1956	ppi	5296	992
1956	ppi	5336	990
1956	ppi	4893	985
1956	ppi	5868	981
1956	ppi	5578	981
1956	ppi	6655	980
1956	ppi	998	978
1956	ppi	8503	978
1956	ppi	399694	977
1956	ppi	25759	974
1956	ppi	387	968
1956	ppi	5291	966
1956	ppi	5594	962
1956	ppi	5595	960
1956	ppi	5156	958
1956	ppi	9846	953
1956	ppi	382	953
5899	ppi	10928	999
5899	ppi	55770	999
5899	ppi	5900	985
4915	ppi	6464	999
4915	ppi	4804	999
4915	ppi	4909	999
4915	ppi	4908	999
4915	ppi	627	999
4915	ppi	5781	999
4915	ppi	4803	992
4915	ppi	53358	991
4915	ppi	1946	983
4915	ppi	7074	977
4915	ppi	25759	966
4915	ppi	2904	963
4915	ppi	2885	957
8817	ppi	2261	995
5921	ppi	3265	999
5921	ppi	5159	992
5921	ppi	3845	980
5921	ppi	6464	964
5921	ppi	387	964
5921	ppi	4893	964
5868	ppi	9610	994
5868	ppi	5291	992
5868	ppi	5295	982
5868	ppi	1950	954
9965	ppi	2264	999
9965	ppi	2261	972
9965	ppi	2263	970
9965	ppi	2260	964
5966	ppi	4790	993
5966	ppi	1147	983
5966	ppi	3551	982
5966	ppi	8517	974
5966	ppi	5970	960
3815	ppi	2885	999
3815	ppi	4254	999
3815	ppi	5295	997
3815	ppi	5781	990
3815	ppi	3265	981
3815	ppi	4893	978
3815	ppi	5290	977
3815	ppi	3845	969
3815	ppi	9846	969
3815	ppi	5296	969
3815	ppi	6464	962
1436	ppi	1435	999
1436	ppi	2885	997
1436	ppi	5295	955
1436	ppi	3265	953
22808	ppi	8036	998
22808	ppi	5900	987
22808	ppi	9771	962
5291	ppi	5296	999
5291	ppi	3845	961
5291	ppi	8503	998
5291	ppi	207	993
5291	ppi	3265	971
5291	ppi	2885	967
5291	ppi	5295	999
5291	ppi	998	993
5291	ppi	208	951
5922	ppi	3265	981
7074	ppi	5879	995
7074	ppi	998	992
7074	ppi	207	983
7074	ppi	387	982
7074	ppi	3845	980
7074	ppi	382	974
7074	ppi	3265	972
7074	ppi	5881	962
2321	ppi	7422	999
2321	ppi	7423	999
2321	ppi	5228	999
2321	ppi	3791	998
2321	ppi	5781	990
2321	ppi	7424	987
2321	ppi	5295	985
2321	ppi	2324	984
2321	ppi	25759	979
2321	ppi	2277	968
2321	ppi	2885	965
2321	ppi	6464	959
2321	ppi	5290	959
2264	ppi	2246	998
2264	ppi	8074	994
2264	ppi	2247	989
2264	ppi	2251	970
2264	ppi	3265	967
2264	ppi	3845	962
2264	ppi	4893	956
2785	ppi	2783	999
2785	ppi	59345	998
2785	ppi	10681	998
2785	ppi	2782	998
2785	ppi	2784	998
2277	ppi	2324	999
2277	ppi	3791	999
5579	ppi	3551	973
5579	ppi	1147	970
5579	ppi	5336	959
23179	ppi	3265	969
23179	ppi	5898	956
5881	ppi	10298	963
2783	ppi	54331	999
2783	ppi	2786	998
2783	ppi	55970	998
2783	ppi	2788	998
2783	ppi	2793	998
2783	ppi	2790	998
2783	ppi	2787	998
3479	ppi	3643	999
3479	ppi	4914	994
3479	ppi	2885	993
3479	ppi	2247	976
3479	ppi	1950	973
3479	ppi	5595	969
3479	ppi	6464	966
3479	ppi	3265	961
3479	ppi	5290	950
598	ppi	572	999
598	ppi	207	998
598	ppi	3265	983
598	ppi	5599	973
598	ppi	3845	971
598	ppi	5595	967
3643	ppi	6464	995
3643	ppi	5295	995
3643	ppi	5781	988
3643	ppi	2885	970
3643	ppi	3481	959
3643	ppi	5290	958
3643	ppi	3265	953
382	ppi	5337	986
382	ppi	8517	984
382	ppi	5338	981
382	ppi	387	978
382	ppi	5879	975
382	ppi	55770	959
5604	ppi	8844	999
5604	ppi	5595	998
5604	ppi	5594	998
5604	ppi	283455	996
5604	ppi	3265	991
5604	ppi	3845	988
5604	ppi	5781	982
5604	ppi	4893	981
5604	ppi	6464	980
5604	ppi	2885	977
5604	ppi	6654	976
5604	ppi	5290	974
5604	ppi	5605	970
5604	ppi	5879	962
9610	ppi	3265	998
9610	ppi	25	989
9610	ppi	22800	965
9610	ppi	5869	962
9610	ppi	3845	958
9610	ppi	4893	954
9610	ppi	27	953
2250	ppi	2260	981
2250	ppi	2263	950
5062	ppi	998	999
5062	ppi	5879	995
4233	ppi	3082	999
4233	ppi	2885	999
4233	ppi	2549	998
4233	ppi	6464	996
4233	ppi	5781	989
4233	ppi	3265	982
4233	ppi	3845	980
4233	ppi	5290	976
4233	ppi	9846	973
4233	ppi	387	973
4233	ppi	5295	971
4233	ppi	998	958
4233	ppi	4893	957
5566	ppi	5567	978
5566	ppi	572	977
5566	ppi	5970	976
10125	ppi	3265	970
10125	ppi	3845	966
10125	ppi	4893	953
10125	ppi	5906	951
7423	ppi	3791	975
285	ppi	7010	999
285	ppi	4914	994
285	ppi	7422	991
5906	ppi	5900	997
5906	ppi	4301	988
5906	ppi	998	987
5906	ppi	10235	982
5906	ppi	83593	981
5906	ppi	9771	954
1147	ppi	8517	999
1147	ppi	4790	999
1147	ppi	5970	998
1147	ppi	3551	992
1147	ppi	207	991
4893	ppi	4763	994
4893	ppi	5781	990
4893	ppi	3265	987
4893	ppi	5290	987
4893	ppi	3845	984
4893	ppi	5595	983
4893	ppi	6654	982
4893	ppi	8036	980
4893	ppi	5594	977
4893	ppi	2885	976
4893	ppi	2322	974
4893	ppi	5900	973
4893	ppi	2261	967
4893	ppi	2260	964
4893	ppi	5605	964
4893	ppi	5295	961
4893	ppi	2263	959
4893	ppi	5159	953
4893	ppi	6655	951
4803	ppi	4804	999
4803	ppi	4914	999
4803	ppi	6464	975
4803	ppi	5781	967
4803	ppi	5595	964
4803	ppi	53358	961
4803	ppi	2885	960
4803	ppi	387	951
4803	ppi	3265	950
8036	ppi	3265	997
8036	ppi	3845	990
2113	ppi	5594	998
2113	ppi	3265	961
2113	ppi	5595	960
208	ppi	207	974
208	ppi	4303	953
572	ppi	207	994
572	ppi	5599	973
57144	ppi	998	997
57144	ppi	10298	967
57144	ppi	5879	953
5599	ppi	998	987
5599	ppi	387	986
5599	ppi	3265	983
5599	ppi	5601	980
5599	ppi	2002	973
5599	ppi	5879	960
5599	ppi	6464	951
27040	ppi	2885	999
27040	ppi	7535	997
27040	ppi	5336	988
27040	ppi	6654	952
7010	ppi	284	999
7010	ppi	51378	993
7010	ppi	6464	985
7010	ppi	5295	974
7010	ppi	5781	965
7010	ppi	7422	989
7010	ppi	2885	973
80310	ppi	5159	995
80310	ppi	5154	978
80310	ppi	5155	965
80310	ppi	5156	960
2786	ppi	59345	999
2786	ppi	10681	998
2786	ppi	2782	998
2786	ppi	2784	998
2885	ppi	9846	999
2885	ppi	5295	999
2885	ppi	6654	999
2885	ppi	2263	999
2885	ppi	6464	999
2885	ppi	2549	999
2885	ppi	6655	999
2885	ppi	5595	998
2885	ppi	1950	998
2885	ppi	5781	996
2885	ppi	2322	996
2885	ppi	3791	995
2885	ppi	3265	994
2885	ppi	5159	994
2885	ppi	2260	993
2885	ppi	4914	991
2885	ppi	53358	991
2885	ppi	3845	990
2885	ppi	25	990
2885	ppi	399694	989
2885	ppi	1969	988
2885	ppi	207	987
2885	ppi	5594	986
2885	ppi	5290	984
2885	ppi	2261	981
2885	ppi	2324	981
2885	ppi	5605	965
2885	ppi	25759	965
2885	ppi	5156	965
2885	ppi	5338	964
2885	ppi	3082	963
2885	ppi	387	957
2885	ppi	7422	950
4301	ppi	3265	985
2903	ppi	2902	999
2903	ppi	2904	975
2253	ppi	2260	999
2253	ppi	2263	978
2253	ppi	2261	997
1946	ppi	1969	999
5155	ppi	5159	999
5155	ppi	5156	997
5155	ppi	56034	989
5155	ppi	3265	955
5155	ppi	207	952
29110	ppi	8517	999
29110	ppi	55770	997
29110	ppi	5970	963
54331	ppi	2782	999
54331	ppi	59345	999
54331	ppi	2784	999
54331	ppi	10681	999
2261	ppi	2247	999
2261	ppi	2254	999
2261	ppi	2246	998
2261	ppi	8074	984
2261	ppi	3265	982
2261	ppi	3845	976
2261	ppi	5290	974
2261	ppi	2263	971
2261	ppi	5781	965
2261	ppi	6464	953
5781	ppi	6654	999
5781	ppi	9846	999
5781	ppi	5595	996
5781	ppi	2549	999
5781	ppi	5159	998
5781	ppi	5295	998
5781	ppi	3265	991
5781	ppi	3845	988
5781	ppi	3791	986
5781	ppi	5290	984
5781	ppi	207	978
5781	ppi	5594	976
5781	ppi	5156	975
5781	ppi	4914	973
5781	ppi	1950	972
5781	ppi	5605	971
5781	ppi	2263	967
5781	ppi	2322	963
5781	ppi	6464	959
5781	ppi	6655	955
5781	ppi	387	954
5781	ppi	7422	951
5781	ppi	3082	951
2787	ppi	59345	998
2787	ppi	2782	998
2787	ppi	2784	998
2787	ppi	10681	982
2902	ppi	2904	999
2790	ppi	2782	998
2790	ppi	2784	998
4303	ppi	207	990
55970	ppi	2782	999
55970	ppi	2784	998
51196	ppi	3265	992
5900	ppi	3265	999
5900	ppi	5898	998
5900	ppi	3845	997
5900	ppi	22800	974
5900	ppi	207	971
6789	ppi	83593	999
6789	ppi	11186	996
25	ppi	6464	964
25	ppi	4914	964
25	ppi	6654	953
25	ppi	5159	952
26279	ppi	50487	960
53358	ppi	4914	968
55770	ppi	5898	999
59345	ppi	2788	998
59345	ppi	2793	990
8503	ppi	5290	999
8503	ppi	5293	984
8503	ppi	5296	974
2549	ppi	6464	997
2549	ppi	5295	993
2549	ppi	6654	980
2549	ppi	207	965
2549	ppi	3082	959
2549	ppi	4914	959
2549	ppi	10298	953
2549	ppi	5595	952
5338	ppi	5578	967
5338	ppi	5898	965
5338	ppi	387	953
5605	ppi	5594	999
5605	ppi	5595	995
5605	ppi	8844	993
5605	ppi	3265	978
5605	ppi	6654	976
5605	ppi	3845	964
5595	ppi	2002	989
5595	ppi	5594	988
5595	ppi	3265	987
5595	ppi	3845	986
5595	ppi	387	976
5595	ppi	6654	974
5595	ppi	6464	970
5595	ppi	2247	968
5595	ppi	8844	968
5595	ppi	9846	963
5595	ppi	3082	960
5595	ppi	5879	957
5595	ppi	5321	957
5595	ppi	5578	952
5156	ppi	5154	999
5156	ppi	56034	993
5156	ppi	5295	990
5156	ppi	5159	983
5156	ppi	5290	976
5156	ppi	3265	968
5156	ppi	3845	961
5290	ppi	3265	999
5290	ppi	3845	999
5290	ppi	5296	999
5290	ppi	5295	999
5290	ppi	207	998
5290	ppi	3791	976
5290	ppi	2263	969
5290	ppi	5159	961
5290	ppi	4914	958
5290	ppi	1950	958
5290	ppi	7422	954
5290	ppi	998	954
5290	ppi	2324	954
3791	ppi	7422	999
3791	ppi	56034	994
3791	ppi	25759	991
3791	ppi	6464	999
3791	ppi	7424	999
3791	ppi	5228	998
3791	ppi	2324	988
3791	ppi	387	954
3791	ppi	998	951
3791	ppi	5295	951
5924	ppi	3845	959
1950	ppi	6464	986
1950	ppi	3265	977
1950	ppi	4914	977
1950	ppi	3845	977
1950	ppi	387	964
1950	ppi	2247	959
1950	ppi	5295	957
1950	ppi	5578	956
2247	ppi	2260	999
2247	ppi	2263	999
2247	ppi	7422	991
2247	ppi	4914	984
2247	ppi	3265	958
2247	ppi	3845	954
25759	ppi	4914	962
2255	ppi	2263	999
2255	ppi	2260	982
7535	ppi	6464	998
7535	ppi	5336	975
5898	ppi	10928	999
5898	ppi	5337	994
5898	ppi	3265	955
5898	ppi	5863	950
10928	ppi	998	961
2249	ppi	2263	997
2249	ppi	2260	992
4804	ppi	4914	999
4804	ppi	627	999
4804	ppi	4908	998
4804	ppi	4909	996
4804	ppi	387	989
4804	ppi	6464	986
26281	ppi	2260	951
5296	ppi	5293	995
5296	ppi	5295	975
3082	ppi	4914	995
3082	ppi	3845	968
3082	ppi	3265	959
1943	ppi	1969	997
5594	ppi	3265	985
5594	ppi	6654	970
5594	ppi	387	963
5594	ppi	5321	962
5594	ppi	9846	958
5594	ppi	6464	994
5594	ppi	2002	993
5594	ppi	3845	989
5594	ppi	8844	984
6655	ppi	3265	989
6655	ppi	6464	962
6655	ppi	3845	962
4790	ppi	5970	999
4790	ppi	3551	999
4790	ppi	8517	982
4790	ppi	207	958
4254	ppi	4914	995
4254	ppi	2322	955
2251	ppi	2260	992
2784	ppi	2788	998
2784	ppi	2793	998
2788	ppi	2782	999
2788	ppi	10681	998
2254	ppi	2260	980
2254	ppi	2263	994
5293	ppi	5295	999
5293	ppi	3265	975
5293	ppi	22800	954
8844	ppi	8315	988
8074	ppi	2260	999
8074	ppi	2263	993
2322	ppi	3265	974
2322	ppi	3845	961
2322	ppi	2323	999
2322	ppi	5295	957
3845	ppi	6654	998
3845	ppi	4763	994
3845	ppi	3265	989
3845	ppi	2260	979
3845	ppi	2263	979
3845	ppi	6464	974
3845	ppi	11186	972
3845	ppi	5923	968
3845	ppi	5159	959
3845	ppi	5295	959
3845	ppi	387	955
22800	ppi	4763	956
4763	ppi	3265	999
1969	ppi	1942	999
1969	ppi	6464	996
1969	ppi	1945	986
1969	ppi	387	955
5879	ppi	5063	989
5879	ppi	207	984
5879	ppi	5295	970
5879	ppi	10298	967
5879	ppi	6654	967
5879	ppi	5578	963
5879	ppi	5337	952
11186	ppi	3265	996
5602	ppi	998	952
2114	ppi	3265	956
5063	ppi	998	998
9846	ppi	6464	998
9846	ppi	5336	976
9846	ppi	207	966
9846	ppi	5295	996
9846	ppi	3265	951
2324	ppi	7422	999
2324	ppi	7424	999
2324	ppi	6464	996
2324	ppi	5295	950
5159	ppi	5295	998
5159	ppi	5154	997
5159	ppi	56034	976
5159	ppi	6464	967
5159	ppi	3265	964
5337	ppi	387	999
5337	ppi	998	964
5337	ppi	5578	991
5154	ppi	56034	979
356	ppi	5295	966
5863	ppi	3265	958
2793	ppi	2782	999
284	ppi	4914	995
284	ppi	7422	951
3551	ppi	8517	999
3551	ppi	5970	998
3551	ppi	207	983
4914	ppi	6464	999
4914	ppi	4908	999
4914	ppi	627	999
4914	ppi	7422	994
4914	ppi	4909	978
4914	ppi	5295	975
4914	ppi	5923	965
4914	ppi	5228	952
4914	ppi	387	950
5295	ppi	998	996
5295	ppi	207	996
5295	ppi	3265	994
5295	ppi	6464	993
5295	ppi	6654	983
5295	ppi	2263	979
5295	ppi	2260	977
998	ppi	10298	999
998	ppi	56924	997
998	ppi	207	992
998	ppi	387	978
998	ppi	5601	971
998	ppi	7422	961
998	ppi	2782	950
5970	ppi	8517	985
25780	ppi	3265	958
6654	ppi	3265	999
6654	ppi	6464	999
6654	ppi	207	969
6654	ppi	387	952
4908	ppi	627	993
2260	ppi	2246	999
2260	ppi	3265	981
2260	ppi	6464	952
387	ppi	207	995
387	ppi	5578	987
387	ppi	7422	963
6464	ppi	3265	979
6464	ppi	207	977
6464	ppi	2263	970
6464	ppi	627	950
5578	ppi	5336	966
8831	ppi	2904	982
8831	ppi	3265	958
5923	ppi	2904	995
5923	ppi	3265	981
3265	ppi	83593	998
3265	ppi	115727	995
3265	ppi	2263	980
627	ppi	4909	986
2263	ppi	2246	999
207	ppi	8517	971
207	ppi	2782	957
5228	ppi	7422	984

## Sheet: FoxO signaling pathway
Source ID	Interaction Type	Target ID	Score
1017	ppi	4088	979
1017	ppi	4193	971
1017	ppi	2308	966
1017	ppi	472	956
1017	ppi	4089	950
1017	ppi	894	999
1017	ppi	1027	999
1017	ppi	6502	999
1017	ppi	891	999
1017	ppi	595	999
1017	ppi	1026	999
1017	ppi	2309	999
1017	ppi	9133	998
1017	ppi	5934	994
1017	ppi	85417	990
3480	ppi	3479	999
3480	ppi	3667	999
3480	ppi	8660	998
3480	ppi	8503	996
3480	ppi	5295	991
3480	ppi	5290	989
3480	ppi	4193	988
3480	ppi	3265	972
3480	ppi	2885	972
3480	ppi	3643	971
472	ppi	4193	996
472	ppi	2309	990
472	ppi	1263	960
472	ppi	6794	950
1956	ppi	2885	999
1956	ppi	1950	999
1956	ppi	6654	999
1956	ppi	6774	999
1956	ppi	3845	998
1956	ppi	5295	997
1956	ppi	3265	996
1956	ppi	5290	996
1956	ppi	5296	992
1956	ppi	4893	985
1956	ppi	6655	980
1956	ppi	8503	978
1956	ppi	5291	966
1956	ppi	5594	962
1956	ppi	3667	961
1956	ppi	5595	960
1030	ppi	595	972
1030	ppi	4089	963
1030	ppi	894	959
1030	ppi	4088	950
6502	ppi	2308	998
6502	ppi	1027	998
6502	ppi	2033	994
6502	ppi	1026	994
6502	ppi	207	960
51422	ppi	5565	999
51422	ppi	5563	999
51422	ppi	5564	999
51422	ppi	5562	998
51422	ppi	5571	967
51422	ppi	6794	965
9133	ppi	891	998
9133	ppi	5347	997
9133	ppi	85417	979
673	ppi	3265	999
673	ppi	5604	999
673	ppi	3845	999
673	ppi	4893	998
673	ppi	5605	996
673	ppi	5594	987
673	ppi	5595	982
673	ppi	369	974
5291	ppi	5296	999
5291	ppi	3667	984
5291	ppi	3845	961
5291	ppi	8503	998
5291	ppi	207	993
5291	ppi	5728	993
5291	ppi	3265	971
5291	ppi	2885	967
5291	ppi	5295	999
5291	ppi	8660	966
5291	ppi	208	951
369	ppi	3265	998
369	ppi	5604	995
369	ppi	5605	995
369	ppi	3845	989
369	ppi	4893	981
5347	ppi	891	999
5347	ppi	85417	991
3667	ppi	3551	975
3667	ppi	5595	975
3667	ppi	207	960
3667	ppi	5594	960
3667	ppi	3265	958
3667	ppi	3845	956
9455	ppi	9456	976
9455	ppi	2911	968
1901	ppi	207	964
1901	ppi	6774	963
3479	ppi	3643	999
3479	ppi	3667	997
3479	ppi	2885	993
3479	ppi	8660	986
3479	ppi	1950	973
3479	ppi	5595	969
3479	ppi	3265	961
3479	ppi	5290	950
3643	ppi	3667	999
3643	ppi	5295	995
3643	ppi	8660	982
3643	ppi	2885	970
3643	ppi	5290	958
3643	ppi	3265	953
3667	ppi	2885	999
3667	ppi	5296	999
3667	ppi	5290	999
3667	ppi	8503	999
3667	ppi	5295	999
3667	ppi	5599	986
5604	ppi	5595	998
5604	ppi	5594	998
5604	ppi	3265	991
5604	ppi	3845	988
5604	ppi	4893	981
5604	ppi	2885	977
5604	ppi	6654	976
5604	ppi	5290	974
5604	ppi	1432	973
5604	ppi	5605	970
5604	ppi	6774	965
5604	ppi	3569	955
11337	ppi	9140	993
11337	ppi	664	992
901	ppi	2309	961
5105	ppi	2308	967
5105	ppi	2033	952
1147	ppi	3551	992
1147	ppi	207	991
1147	ppi	2309	959
4893	ppi	3265	987
4893	ppi	5290	987
4893	ppi	3845	984
4893	ppi	5595	983
4893	ppi	6654	982
4893	ppi	5594	977
4893	ppi	2885	976
4893	ppi	5605	964
4893	ppi	5295	961
4893	ppi	6655	951
208	ppi	2309	993
208	ppi	207	974
208	ppi	5170	971
208	ppi	2308	969
208	ppi	4303	953
208	ppi	1026	952
5599	ppi	3265	983
5599	ppi	5601	980
5599	ppi	10018	974
5599	ppi	1026	970
5599	ppi	4088	954
2308	ppi	23411	999
2308	ppi	207	998
2308	ppi	2033	996
2308	ppi	6774	993
2308	ppi	1387	992
2308	ppi	2538	980
2308	ppi	4088	979
2308	ppi	114907	977
2308	ppi	10018	976
2308	ppi	595	972
2308	ppi	4089	967
2308	ppi	1027	964
2308	ppi	604	961
2308	ppi	847	958
2308	ppi	3569	956
2308	ppi	10000	955
2308	ppi	6648	955
10018	ppi	2309	993
10018	ppi	4303	961
10018	ppi	5601	955
1032	ppi	595	955
2885	ppi	8660	999
2885	ppi	5295	999
2885	ppi	6654	999
2885	ppi	6655	999
2885	ppi	5595	998
2885	ppi	1950	998
2885	ppi	3265	994
2885	ppi	3845	990
2885	ppi	207	987
2885	ppi	5594	986
2885	ppi	5290	984
2885	ppi	8471	979
2885	ppi	6774	970
2885	ppi	5605	965
2885	ppi	5728	958
2885	ppi	7046	957
6794	ppi	5562	980
6794	ppi	5563	980
6794	ppi	5564	976
6794	ppi	4089	974
6794	ppi	5565	968
6794	ppi	2309	963
6794	ppi	5571	959
6794	ppi	53632	952
5571	ppi	5565	999
5571	ppi	5563	999
5571	ppi	5564	999
5571	ppi	5562	999
4088	ppi	7046	999
4088	ppi	2033	999
4088	ppi	1387	999
4088	ppi	4089	999
4088	ppi	207	996
4088	ppi	2309	989
4088	ppi	7048	989
4088	ppi	7040	985
4088	ppi	5594	981
4088	ppi	7042	978
4088	ppi	7043	973
4088	ppi	5595	962
4088	ppi	1026	962
4088	ppi	2290	957
9456	ppi	2911	995
9456	ppi	9454	977
5563	ppi	5565	999
5563	ppi	5564	999
5563	ppi	53632	984
4303	ppi	4193	993
4303	ppi	23411	992
4303	ppi	207	990
4303	ppi	1387	980
4303	ppi	7874	978
4303	ppi	114907	959
4303	ppi	5728	955
4303	ppi	1027	951
1647	ppi	1026	997
1647	ppi	891	990
1647	ppi	2309	962
1647	ppi	595	953
5728	ppi	5295	999
5728	ppi	5290	995
5728	ppi	207	992
5728	ppi	5296	988
5728	ppi	5293	986
5728	ppi	7874	980
5728	ppi	4193	977
5728	ppi	8503	965
100132074	ppi	207	970
7046	ppi	7043	999
7046	ppi	4089	999
7046	ppi	7048	998
7046	ppi	7040	999
7046	ppi	7042	996
8660	ppi	5295	999
8660	ppi	5290	988
8660	ppi	5296	955
8660	ppi	5595	950
85417	ppi	891	979
5564	ppi	5562	999
5564	ppi	53632	996
5564	ppi	5565	978
1432	ppi	5594	977
1432	ppi	2033	965
1432	ppi	6774	962
1432	ppi	5595	957
1432	ppi	207	956
8503	ppi	5290	999
8503	ppi	5293	984
8503	ppi	5296	974
5605	ppi	5594	999
5605	ppi	5595	995
5605	ppi	3265	978
5605	ppi	6654	976
5605	ppi	3845	964
5595	ppi	5594	988
5595	ppi	3265	987
5595	ppi	3845	986
5595	ppi	6774	985
5595	ppi	6654	974
5595	ppi	3569	973
5595	ppi	7040	958
2033	ppi	23411	999
2033	ppi	6774	999
2033	ppi	4089	999
2033	ppi	4193	999
2033	ppi	207	998
2033	ppi	2309	996
2033	ppi	1387	996
2033	ppi	595	995
2033	ppi	1026	993
2033	ppi	3276	991
5290	ppi	3265	999
5290	ppi	3845	999
5290	ppi	5296	999
5290	ppi	5295	999
5290	ppi	207	998
5290	ppi	5170	977
5290	ppi	1950	958
5290	ppi	6774	950
10000	ppi	2309	992
10000	ppi	5170	959
1950	ppi	3265	977
1950	ppi	6774	977
1950	ppi	3845	977
1950	ppi	5295	957
6774	ppi	5594	996
6774	ppi	1026	995
6774	ppi	595	995
6774	ppi	1387	995
6774	ppi	3569	992
6774	ppi	207	988
6774	ppi	3586	984
6774	ppi	604	979
6774	ppi	2309	969
6774	ppi	7040	963
6774	ppi	5295	954
23710	ppi	9140	999
11345	ppi	9140	999
11345	ppi	664	970
23411	ppi	2309	999
23411	ppi	604	967
7040	ppi	7048	999
7040	ppi	3569	990
7040	ppi	4089	985
7040	ppi	3586	977
5296	ppi	5293	995
5296	ppi	5295	975
5594	ppi	3265	985
5594	ppi	6654	970
5594	ppi	3569	957
5594	ppi	3845	989
6655	ppi	3265	989
6655	ppi	3845	962
595	ppi	1026	999
595	ppi	1027	999
595	ppi	5934	972
595	ppi	1387	968
595	ppi	604	965
595	ppi	2309	962
595	ppi	4089	958
1027	ppi	207	996
1027	ppi	894	993
1027	ppi	2309	983
1027	ppi	5934	959
5293	ppi	5295	999
5293	ppi	3265	975
1026	ppi	891	998
1026	ppi	894	996
1026	ppi	207	993
1026	ppi	4089	981
1026	ppi	2309	977
1026	ppi	4193	976
1026	ppi	5934	966
3569	ppi	3586	972
2309	ppi	207	999
2309	ppi	4193	997
2309	ppi	4089	995
2309	ppi	6648	989
2309	ppi	6446	988
2309	ppi	3551	985
2309	ppi	847	982
2309	ppi	114907	981
2309	ppi	1387	980
2309	ppi	356	970
2309	ppi	2538	953
7043	ppi	7048	999
7043	ppi	4089	971
847	ppi	6648	996
847	ppi	207	972
5565	ppi	5562	999
5565	ppi	53632	995
3845	ppi	6654	998
3845	ppi	3265	989
3845	ppi	5295	959
4089	ppi	1387	992
4089	ppi	7048	991
4089	ppi	7042	972
4089	ppi	51701	951
7048	ppi	7042	998
2911	ppi	9454	973
4193	ppi	7874	999
4193	ppi	207	998
4193	ppi	1387	997
5934	ppi	894	992
1387	ppi	207	978
1387	ppi	51701	959
1387	ppi	3276	950
5170	ppi	207	995
5170	ppi	6446	992
5170	ppi	5295	963
5562	ppi	53632	991
356	ppi	5295	966
3551	ppi	207	983
5295	ppi	207	996
5295	ppi	3265	994
5295	ppi	6654	983
6654	ppi	3265	999
6654	ppi	207	969
207	ppi	6648	967
