# Supplementary material for: Expression profiles and gene set enrichment analysis of the transcriptomes from the cancer tissue, white adipose tissue and paracancer tissue with colorectal cancer
Source: PeerJ. 2024 Mar 29;12:e17105. doi: 10.7717/peerj.17105 (PMC10984182; doi:10.7717/peerj.17105)
Supplement: Table S4 [file peerj-12-17105-s005.xls]

Gene ID	Gene Symbol	Type	PCLT Average Read Count	cancer Average Read Count	log2 (cancer / PCLT)	Pvalue(cancer / PCLT)	Qvalue (cancer / PCLT)
1	'A1BG'	mRNA	92.75	33.7	-1.46047767356814	1.01893706785569E-5	9.69961151127E-4
10004	'NAALADL1'	mRNA	442.4	75.93	-2.54253663077501	2.44028055898185E-6	3.691985952431E-4
10007	'GNPDA1'	mRNA	274.48	675.37	1.29897615862159	1.32498034484333E-7	4.60730046636033E-5
1001	'CDH3'	mRNA	92.89	1035.44	3.47860225157412	5.0199723666316195E-11	8.50233371680861E-8
100127888	'SLCO4A1-AS1'	lncRNA	65.92	474.91	2.84878953869856	5.71695434637626E-6	6.534413681706E-4
100130256	'LOC100130256'	ncRNA	0.65	21.81	5.07946646449222	6.51767031829404E-6	7.1428737358E-4
100188953	'LINC00092'	lncRNA	38.31	7.36	-2.37936174585848	5.57663758779225E-7	1.305704113127E-4
100190940	'LINC02418'	lncRNA	11.19	315.26	4.81645585002086	2.43348224376467E-7	7.03686445278423E-5
10023	'FRAT1'	mRNA	276.28	120.53	-1.19681754309876	8.56188182324964E-6	8.604537778161E-4
100286986	'LOC100286986'	mRNA	9.99	0.5	-4.31005589626837	2.50952638139514E-7	7.22472147968315E-5
100287837	'ARHGEF17-AS1'	lncRNA	77.25	22.03	-1.80997276987732	3.37553176206473E-6	4.624159398631E-4
100288842	'B3GALT9'	mRNA	74.05	155.76	1.07275439196504	3.20803087394906E-6	4.499320631033E-4
100505839	'SH3PXD2A-AS1'	lncRNA	14.27	114.02	2.99870213377952	4.28430655182676E-9	3.47042135997818E-6
100505865	'LINC00920'	lncRNA	13.92	67.76	2.28311543788403	6.74854706164205E-8	2.78518956928797E-5
100506457	'MIR3681HG'	lncRNA	98.97	809.49	3.03200282720304	9.77040915136331E-7	1.917509325713E-4
100506476	'LOC100506476'	lncRNA	51.02	24.3	-1.07024822524022	1.91776691823696E-6	3.119502792789E-4
100507055	'LRCOL1'	mRNA	10.28	1.57	-2.71218407603444	2.450222481487E-6	3.702141069356E-4
100507056	'CCAT1'	lncRNA	20.3	400.17	4.30130133762702	7.11559632225425E-8	2.89993904489621E-5
100507246	'SNHG16'	lncRNA	1071.41	2602.07	1.2801432130183	1.5418401462444E-7	5.17878353167574E-5
100507639	'LINC02432'	lncRNA	17.62	658.0	5.22320585332359	4.15265972074719E-14	1.93417541957587E-10
100526783	'ARPIN-AP3S2'	mRNA	1136.95	541.5	-1.070128725685	1.03916323909351E-6	1.990051010666E-4
100529241	'HSPE1-MOB4'	mRNA	26.46	65.98	1.31800163788252	3.09466260236695E-6	4.391625933489E-4
100652730	'LINC00659'	lncRNA	105.72	769.45	2.86359151491558	1.09630234628969E-6	2.063120786311E-4
100652865	'LINC00539'	lncRNA	57.82	124.51	1.10659848140681	1.39157793418301E-6	2.445857631893E-4
100861550	'PLUT'	lncRNA	1.86	38.9	4.38974177075642	8.54598550312449E-8	3.35700210659632E-5
100996295	'DNAH17-AS1'	lncRNA	0.76	12.86	4.0866442873604	8.83261244707594E-6	8.814426188044E-4
101060264	'FOXP4-AS1'	lncRNA	584.07	1404.8	1.26616254893796	1.96983256379451E-6	3.194790480949E-4
10137	'RBM12'	mRNA	1524.03	3079.67	1.01488137543947	1.4948200264546E-6	2.595831607857E-4
1014	'CDH16'	mRNA	6.39	105.69	4.04861118916856	3.18269986846827E-6	4.482416882789E-4
10164	'CHST4'	mRNA	3.39	117.95	5.12078302004923	2.39737909358472E-6	3.656774204559E-4
101669762	'BLACAT1'	lncRNA	25.22	436.55	4.1136776494728	7.3678799463923E-15	5.338233684493069E-11
101926964	'LOC101926964'	lncRNA	16.38	217.71	3.73200893861037	8.7943920064255E-8	3.43389411232928E-5
101927070	'LINC02611'	lncRNA	34.08	15.38	-1.1476082934016	3.34662786939499E-6	4.608769520455E-4
101927125	'ELFN1-AS1'	lncRNA	49.39	318.54	2.68924003181609	3.59623777138742E-6	4.845075918961E-4
101927189	'LOC101927189'	lncRNA	23.15	8.1	-1.51463161989995	5.51936027838581E-6	6.386933191709E-4
101927238	'LOC101927238'	ncRNA	1.06	9.2	3.12222980299357	5.62390890742799E-6	6.462044759138E-4
101927400	'LOC101927400'	ncRNA	62.23	307.89	2.30684008845441	9.4411149568554E-7	1.871220375529E-4
101927536	'LOC101927536'	ncRNA	28.25	2.83	-3.31912411443416	1.02242596465132E-7	3.80572853893777E-5
101927795	'BZW1-AS1'	lncRNA	42.11	104.96	1.31776580369054	9.99744334681951E-8	3.77917847558106E-5
101927873	'LINC01508'	lncRNA	7.9	101.13	3.67866435185625	1.66698117574346E-6	2.816053756924E-4
101927943	'SETBP1-DT'	ncRNA	21.54	8.05	-1.41971300899762	6.42020767634475E-6	7.083523506622E-4
101927967	'LOC101927967'	lncRNA	10.35	205.75	4.3136189611863	9.21059187605587E-6	9.058818548384E-4
101928113	'ST3GAL5-AS1'	lncRNA	61.07	23.27	-1.39171094545757	1.08688640933071E-7	3.95939360538729E-5
101928114	'LINC01811'	ncRNA	57.9	1014.34	4.13085592616828	8.6939420212703E-9	5.93623271572757E-6
101928521	'PDE6B-AS1'	ncRNA	13.26	2.54	-2.38480077053141	1.1286729395964E-8	7.28692482264679E-6
101928607	'TRPM2-AS'	lncRNA	67.22	444.32	2.72464263714392	9.99624923794055E-8	3.77917847558106E-5
101928738	'LINC01978'	lncRNA	26.87	202.36	2.9128759172797	7.58927762906894E-6	7.905396501557E-4
101928991	'CCDC92B'	mRNA	163.16	62.78	-1.37783742249805	3.0227638870343E-6	4.313060747566E-4
101929152	'P3H2-AS1'	lncRNA	32.85	269.17	3.03472826588415	4.91954748613969E-7	1.193227777222E-4
101929178	'LOC101929178'	ncRNA	95.16	15.61	-2.60784278863914	1.30107034360483E-7	4.56126582960278E-5
101929750	'LOC101929750'	ncRNA	115.62	13.0	-3.15251222349388	9.2401884219397E-7	1.845419866841E-4
10235	'RASGRP2'	mRNA	795.65	156.98	-2.34152605174794	5.48536586458728E-7	1.288962142757E-4
102723458	'LOC102723458'	ncRNA	59.17	24.31	-1.28323424218477	3.55429018857772E-8	1.76248195795956E-5
102723854	'LINC01819'	lncRNA	8.32	74.1	3.1553303758729	6.74860946896444E-8	2.78518956928797E-5
102724596	'ZNF652-AS1'	lncRNA	75.74	35.94	-1.07553522163141	8.73117341419216E-7	1.768130404987E-4
102724826	'ZNF337-AS1'	lncRNA	315.32	747.4	1.24504917105689	8.50113393732894E-6	8.56781593846E-4
10301	'DLEU1'	lncRNA	284.59	757.27	1.41194938178831	3.43047486559612E-6	4.679763384902E-4
103021164	'CASC21'	lncRNA	19.61	106.11	2.43594219415121	5.14991761149985E-6	6.13918194976E-4
103021165	'CASC19'	lncRNA	251.31	1223.72	2.28372979164896	1.2546178410973602E-9	1.33025191663993E-6
103695435	'BBOX1-AS1'	lncRNA	27.52	96.65	1.81212729711337	8.12507371126921E-6	8.313228161924E-4
10370	'CITED2'	mRNA	1086.65	437.94	-1.31107088662055	2.4886280275590196E-11	4.57118907343816E-8
103752589	'TMEM92-AS1'	lncRNA	26.88	119.18	2.14830409274729	1.50839315481559E-7	5.10953489052664E-5
10391	'CORO2B'	mRNA	63.67	17.62	-1.85339321192507	7.95273631232241E-7	1.659449769874E-4
10410	'IFITM3'	mRNA	1544.7	5493.12	1.83030189225356	2.86064085042548E-6	4.154459649312E-4
10446	'LRRN2'	mRNA	1012.83	114.22	-3.14852932506192	3.59153564280938E-7	9.5201244076623E-5
10483	'SEC23B'	mRNA	985.29	2001.31	1.02231812004474	9.39311524312293E-6	9.162327033895E-4
10527	'IPO7'	mRNA	1583.1	3889.62	1.29687651320441	9.86559043599011E-6	9.488355285469E-4
10528	'NOP56'	mRNA	659.69	1888.67	1.51749848849658	1.96896560613772E-9	1.91628842928695E-6
10529	'NEBL'	mRNA	537.29	1935.66	1.84906538984121	1.27572120922885E-6	2.299872744637E-4
105369370	'LOC105369370'	ncRNA	22.55	175.35	2.9588534328999	3.62178185196823E-6	4.864414832383E-4
105369611	'LOC105369611'	ncRNA	15.39	544.08	5.1437002967152	1.27349898219072E-10	1.93120197398143E-7
105369723	'LINC02422'	lncRNA	52.62	17.92	-1.55395240669783	1.22333336408638E-7	4.33535382275341E-5
105369791	'LRIG3-DT'	ncRNA	26.73	379.9	3.82903096217512	3.92032657000969E-8	1.87278164698833E-5
105369917	'LOC105369917'	ncRNA	38.72	8.94	-2.11532679781562	3.56051134439084E-6	4.816847375298E-4
105370311	'LOC105370311'	ncRNA	3.48	60.21	4.11334121192902	1.27581969225071E-6	2.299872744637E-4
105370436	'LOC105370436'	ncRNA	23.36	79.35	1.76387498809899	8.16224275691806E-6	8.342311043444E-4
105371030	'LOC105371030'	ncRNA	205.94	52.63	-1.96817762689534	3.20850223276579E-6	4.499320631033E-4
105371080	'LOC105371080'	ncRNA	11.03	2.37	-2.21937931879597	3.68585154141983E-6	4.925105827605E-4
105371816	'LOC105371816'	ncRNA	210.18	100.96	-1.05778178050339	6.65160853444684E-7	1.467799538104E-4
105371825	'LOC105371825'	ncRNA	4.22	170.17	5.3322222842464	1.0970550763272701E-10	1.72376431059303E-7
105371925	'LOC105371925'	lncRNA	16.75	2.92	-2.5221682873684	1.03559514353642E-6	1.986134421239E-4
105371956	'LOC105371956'	ncRNA	1.6	27.19	4.08450249491375	5.31424127713568E-6	6.243754740159E-4
105372349	'LOC105372349'	ncRNA	14.5	171.53	3.56449934612634	5.18883541563497E-6	6.16865971495E-4
105372801	'LOC105372801'	ncRNA	2.43	18.79	2.94826972668144	4.16526320837672E-6	5.394727880257E-4
105372803	'LOC105372803'	ncRNA	0.77	23.22	4.90535698345248	4.23315175908989E-6	5.428382366388E-4
105372950	'LINC02257'	lncRNA	5.08	162.24	4.99748539000302	1.1317826950065702E-9	1.25085966245154E-6
105372984	'LOC105372984'	ncRNA	23.36	8.58	-1.44547332377011	9.64021664719572E-6	9.347426424119E-4
105373071	'LOC105373071'	ncRNA	23.27	7.76	-1.58338633372302	2.17888997463563E-6	3.423613687254E-4
105373159	'LOC105373159'	lncRNA	149.28	460.27	1.62447065846189	3.20160681320132E-6	4.499320631033E-4
105373369	'LOC105373369'	ncRNA	23.11	114.31	2.30650900192737	4.9599092000556E-6	6.003613529921E-4
105373582	'LOC105373582'	ncRNA	34.36	239.01	2.79819908038477	1.7108138216836502E-10	2.34858720584076E-7
105373974	'LOC105373974'	ncRNA	3.94	121.95	4.95070729172195	4.75026600106133E-7	1.180011315292E-4
105374264	'LOC105374264'	ncRNA	55.53	408.66	2.87965283917114	8.89967211023101E-10	1.03629530201409E-6
105374367	'LOC105374367'	ncRNA	1.33	13.68	3.36447397856936	1.82545837302799E-7	5.66826556472487E-5
105374608	'LOC105374608'	ncRNA	10.12	90.43	3.15927703845805	2.24081466598006E-7	6.65906660499313E-5
105375199	'LOC105375199'	ncRNA	43.16	410.16	3.24856016262676	5.32474854751936E-9	4.10903598712862E-6
105375207	'LOC105375207'	ncRNA	122.88	1075.91	3.13022285064284	8.0629234508545E-6	8.286258170553E-4
105375228	'LOC105375228'	ncRNA	112.46	522.5	2.21599029212721	1.57246258962944E-7	5.19171414244362E-5
105375444	'LOC105375444'	ncRNA	21.77	4.06	-2.42139972353706	1.84133067995413E-6	3.035867770242E-4
105375710	'LOC105375710'	ncRNA	34.01	145.36	2.09550076325717	1.27677634253552E-6	2.299872744637E-4
105375728	'LOC105375728'	ncRNA	12.35	38.3	1.63253787562306	7.31132210335594E-6	7.733220373959E-4
105375752	'LOC105375752'	ncRNA	186.24	1789.53	3.26437493909387	9.360707915654479E-12	1.96899471422593E-8
105375785	'LOC105375785'	ncRNA	79.39	226.58	1.51298934787504	6.43744370478867E-7	1.438342203433E-4
105375915	'LOC105375915'	ncRNA	17.14	278.74	4.02352395038893	3.97336519876647E-7	1.022818311275E-4
105376447	'LOC105376447'	ncRNA	153.76	44.47	-1.78969773044698	3.9797977786223E-7	1.022818311275E-4
105377139	'LOC105377139'	ncRNA	198.2	90.85	-1.12537481828781	5.34769354898251E-7	1.265734036643E-4
105377329	'LOC105377329'	ncRNA	34.22	391.42	3.51560594261485	2.25655186550825E-6	3.495109400715E-4
105377363	'LOC105377363'	ncRNA	1.41	26.07	4.2050779332662	1.17259009998333E-7	4.20119060135509E-5
105377390	'LINC02263'	lncRNA	2.33	31.18	3.74408925180274	7.94454037573189E-8	3.16219757460244E-5
105378763	'LINC01748'	lncRNA	196.2	998.77	2.34782195199533	9.75101971722128E-7	1.917509325713E-4
105378939	'LOC105378939'	ncRNA	65.14	11.89	-2.45429695930523	1.10011532804238E-6	2.064338712325E-4
105827617	'LINC02563'	lncRNA	2.11	85.53	5.34334100624689	5.00018436393984E-8	2.23430325664345E-5
1063	'CENPF'	mRNA	448.0	1800.39	2.00674776054615	5.55537759625664E-6	6.411544860316E-4
10633	'RASL10A'	mRNA	64.37	22.69	-1.50408880773773	9.89604093020792E-6	9.506308981936E-4
10643	'IGF2BP3'	mRNA	27.42	257.53	3.23150723010117	1.63515052014665E-6	2.780288853779E-4
10669	'CGREF1'	mRNA	20.18	122.33	2.59989904718951	3.02204010572247E-7	8.34998644889399E-5
107984567	'LOC107984567'	ncRNA	127.87	557.98	2.12550631423504	7.18814484357956E-6	7.647238931971E-4
107984638	'LOC107984638'	mRNA	238.36	91.64	-1.37905578734825	1.38487341250713E-6	2.437358516762E-4
107985323	'LOC107985323'	ncRNA	2.11	42.47	4.3293234651205	4.31499567476291E-6	5.463496708001E-4
107985770	'LOC107985770'	lncRNA	175.84	369.18	1.0700906170844	8.72072792287475E-7	1.768130404987E-4
107985936	'LOC107985936'	ncRNA	15.66	103.29	2.72104381479179	4.25218165259887E-7	1.07888768526E-4
107986082	'LOC107986082'	ncRNA	1.37	25.29	4.20460938400462	8.01257662188218E-7	1.66920298355E-4
107986334	'LOC107986334'	ncRNA	91.75	212.51	1.21174164676424	1.66923426348274E-6	2.816211985408E-4
107986512	'LOC107986512'	ncRNA	4.64	17.2	1.8906233211385	2.24160363786629E-6	3.482858567506E-4
107986651	'LOC107986651'	ncRNA	24.77	4.28	-2.53276948034474	2.0013928960391802E-10	2.71887140142655E-7
107986777	'LOC107986777'	ncRNA	46.4	599.71	3.69210354160489	5.0049465578900105E-9	3.9405728908144E-6
107987084	'LOC107987084'	ncRNA	22.08	4.58	-2.26986682580489	5.41620083477833E-6	6.330323474332E-4
107987251	'LOC107987251'	ncRNA	327.54	85.97	-1.92980968039457	5.1077749201664E-6	6.105687133029E-4
107987276	'LOC107987276'	ncRNA	53.82	3059.56	5.82906103625854	1.78977091284706E-12	4.76353007344794E-9
10799	'RPP40'	mRNA	30.86	94.15	1.60938237608068	1.0072876244333E-5	9.615896669118E-4
10808	'HSPH1'	mRNA	541.65	2433.94	2.16786510977826	1.41709541959408E-8	8.33687174409701E-6
10813	'UTP14A'	mRNA	144.68	400.77	1.46992873160233	1.71816030942172E-7	5.43965481790617E-5
10849	'POLR1G'	mRNA	62.58	222.41	1.82950352659317	1.71386083146556E-8	9.59283949938115E-6
10885	'WDR3'	mRNA	318.21	749.56	1.23606608751339	5.16880124265106E-7	1.234595630147E-4
10894	'LYVE1'	mRNA	314.05	58.82	-2.41665103544618	5.88473974325311E-7	1.350597252977E-4
10940	'POP1'	mRNA	138.15	308.38	1.15840047746187	1.68982770312937E-6	2.839934019376E-4
10953	'TOMM34'	mRNA	241.12	792.38	1.71640899004247	1.44933777692849E-10	2.10017095753476E-7
10963	'STIP1'	mRNA	836.85	1687.28	1.01165572119432	9.97383567021119E-7	1.950131602594E-4
10964	'IFI44L'	mRNA	106.85	700.16	2.71206961896627	4.96306044055377E-6	6.003613529921E-4
10990	'LILRB5'	mRNA	377.1	124.63	-1.59727299131016	1.00179163269521E-5	9.585970041377E-4
1103	'CHAT'	mRNA	28.02	2.62	-3.41752593026758	6.60241735986029E-6	7.211509715127E-4
1104	'RCC1'	mRNA	4461.89	9724.65	1.1239895290212	1.14075002389696E-7	4.10969376703101E-5
110599564	'EEF1AKMT4'	mRNA	63.33	150.01	1.24417338062837	5.98502266817629E-6	6.734570589044E-4
11065	'UBE2C'	mRNA	109.81	558.74	2.34713119188675	4.84181202193781E-7	1.184699652609E-4
11082	'ESM1'	mRNA	1.25	74.52	5.89269323433864	1.2833595879871399E-11	2.57491293334374E-8
111	'ADCY5'	mRNA	1356.62	190.12	-2.8350382383791	6.83162557122326E-7	1.492242369217E-4
111216280	'LINC02577'	lncRNA	19.17	430.91	4.49049434890879	3.38948983286624E-13	1.07814711354451E-9
11122	'PTPRT'	mRNA	55.89	16.69	-1.74350704913747	5.24262953641713E-6	6.190036163078E-4
111240474	'CRYZL2P-SEC16B'	mRNA	1295.73	3700.36	1.51390259987946	5.01002581297064E-6	6.033079560466E-4
11151	'CORO1A'	mRNA	1535.5	565.62	-1.440805048841	1.15528304412215E-6	2.138146935947E-4
11170	'FAM107A'	mRNA	349.73	88.58	-1.98123976963633	9.25835062451548E-6	9.078404486437E-4
11184	'MAP4K1'	mRNA	507.96	157.88	-1.68587389352345	4.16388454743268E-6	5.394727880257E-4
11222	'MRPL3'	mRNA	605.71	1285.19	1.08527196486402	7.19484888205285E-6	7.647238931971E-4
11226	'GALNT6'	mRNA	471.03	1218.65	1.37139887509962	1.7643149271107902E-9	1.75455556806672E-6
112267873	'LINC02814'	ncRNA	73.63	263.34	1.83857731440247	4.6230392404281E-6	5.703684987514E-4
112268420	'LOC112268420'	ncRNA	20.72	5.18	-1.99898114358816	5.47725061394478E-8	2.38901551444016E-5
11260	'XPOT'	mRNA	701.93	1952.71	1.47608302977035	1.60258013963402E-7	5.23975742483647E-5
11335	'CBX3'	mRNA	752.88	1731.82	1.20180152127221	2.42188396623813E-6	3.673726028884E-4
114044	'MCM3AP-AS1'	lncRNA	128.64	361.48	1.49064651458203	4.39340723847905E-7	1.110399622105E-4
114049	'BUD23'	mRNA	676.84	1377.57	1.02524707764922	2.63616980597842E-9	2.37100748445983E-6
114793	'FMNL2'	mRNA	611.19	1242.83	1.02393318182546	3.05719686305709E-7	8.40432946872545E-5
115072896	'SLCO1B3-SLCO1B7'	mRNA	0.88	26.11	4.89224896305914	4.95427683473563E-8	2.22797246000706E-5
115650	'TNFRSF13C'	mRNA	864.18	177.63	-2.28242998093995	2.24155982025993E-7	6.65906660499313E-5
1164	'CKS2'	mRNA	51.89	331.1	2.673752800796	4.60330203697837E-6	5.690423082014E-4
117	'ADCYAP1R1'	mRNA	169.84	11.25	-3.91608655014056	6.96932155569616E-8	2.84922906171196E-5
119	'ADD2'	mRNA	76.88	15.51	-2.30957605206786	2.52989728245552E-7	7.2673249799876E-5
120425	'JAML'	mRNA	391.37	151.37	-1.3704939456217	1.517934333324E-6	2.62896953626E-4
121355	'GTSF1'	mRNA	110.87	13.94	-2.99165039468614	1.31354887071845E-6	2.349883072355E-4
122416	'ANKRD9'	mRNA	3271.24	1275.63	-1.35862387657861	3.86796751278866E-8	1.86140584199385E-5
123041	'SLC24A4'	mRNA	114.74	50.07	-1.19633781300455	6.30218147326403E-8	2.65026201149385E-5
124222	'PAQR4'	mRNA	282.38	877.66	1.63601886726095	5.89979837255052E-6	6.684814984849E-4
124801	'LSM12'	mRNA	582.77	1167.18	1.0020334789915	5.45358382885114E-6	6.348357102083E-4
126668	'TDRD10'	mRNA	53.5	15.07	-1.82811836950381	8.41518863220126E-6	8.507777636018E-4
1268	'CNR1'	mRNA	98.14	20.76	-2.24107567679693	4.5965163921889E-8	2.10334977293795E-5
1269	'CNR2'	mRNA	163.24	49.46	-1.72256377860243	5.66162428768132E-7	1.31850130621E-4
127343	'DMBX1'	mRNA	0.32	20.45	5.9890173305701	3.27632541161485E-6	4.561970849859E-4
1280	'COL2A1'	mRNA	161.77	15.53	-3.38104897482256	2.10078372159224E-6	3.328963657976E-4
1301	'COL11A1'	mRNA	14.71	178.57	3.60151945788169	1.5485285864412401E-10	2.21536335218444E-7
130340	'AP1S3'	mRNA	120.86	257.48	1.09111533635901	1.30432498274688E-6	2.343024003098E-4
130497	'OSR1'	mRNA	233.94	23.31	-3.32714874693502	1.0130792934414E-6	1.97168447317E-4
131096	'KCNH8'	mRNA	88.07	367.44	2.06073399201401	2.79885284846222E-7	7.88363702445356E-5
134266	'GRPEL2'	mRNA	199.17	511.98	1.36204219632421	3.31234510258108E-6	4.580906538209E-4
134430	'WDR36'	mRNA	471.91	1260.3	1.41717912593057	5.43640607125676E-6	6.347259604144E-4
135656	'MUCL3'	mRNA	0.0	28.14	22.2857947972963	4.90527760226518E-14	2.13240592833138E-10
135892	'TRIM50'	mRNA	7.44	0.98	-2.92099065756864	5.15560013246214E-6	6.140343299315E-4
137695	'TMEM68'	mRNA	158.26	353.46	1.15927105658018	2.35650028601791E-6	3.611315920106E-4
138065	'RNF183'	mRNA	24.6	217.04	3.1411500949651	5.30094493812482E-8	2.31987494666291E-5
138199	'CARNMT1'	mRNA	327.42	688.37	1.07204601799848	4.16283542562404E-6	5.394727880257E-4
139886	'SPIN4'	mRNA	117.73	340.62	1.53265586821099	3.08161834309973E-7	8.4253512833407E-5
140809	'SRXN1'	mRNA	372.38	936.81	1.33099502389589	1.35368935305207E-6	2.39784013862E-4
140838	'NANP'	mRNA	56.01	188.15	1.74823461797182	4.20216385791265E-8	1.97131366737295E-5
1434	'CSE1L'	mRNA	584.08	2288.18	1.96996575727826	6.48626677635901E-7	1.443526419178E-4
1441	'CSF3R'	mRNA	214.79	493.62	1.20043719099284	3.23036696157257E-6	4.510581448538E-4
144455	'E2F7'	mRNA	55.85	241.78	2.11401670705406	5.82041001453305E-6	6.629421589915E-4
144501	'KRT80'	mRNA	11.16	650.72	5.86612316775725	9.24106864373518E-20	4.017246557242411E-15
145741	'C2CD4A'	mRNA	25.46	280.5	3.46162373643283	1.49596998491034E-8	8.70968417777152E-6
146206	'CARMIL2'	mRNA	357.4	90.4	-1.98318109627184	1.01698711282122E-7	3.80572853893777E-5
146547	'PRSS36'	mRNA	102.84	31.49	-1.70738824306288	7.29917131087433E-7	1.555427167496E-4
146713	'RBFOX3'	mRNA	84.12	5.84	-3.84901913418097	6.19491377647972E-7	1.402620972499E-4
1469	'CST1'	mRNA	0.9	58.52	6.01650324604155	5.535223516533011E-9	4.24633044063914E-6
1477	'CSTF1'	mRNA	269.59	642.86	1.25372067785999	2.35926406983899E-7	6.86793356401901E-5
148	'ADRA1A'	mRNA	77.14	30.78	-1.32542956992747	1.9720172811134E-6	3.194790480949E-4
148753	'FAM163A'	mRNA	28.36	10.37	-1.45192356060056	1.35602887623872E-6	2.39784013862E-4
152573	'SHISA3'	mRNA	81.46	8.89	-3.19517102298629	6.696712431555E-9	4.81129503436393E-6
153443	'SRFBP1'	mRNA	156.12	351.86	1.17235729689509	2.5349931834222E-6	3.795650241285E-4
154860	'FEZF1-AS1'	lncRNA	0.87	262.24	8.23747273943601	6.61193230740217E-14	2.61301561172683E-10
158376	'SPAAR'	mRNA	42.58	17.17	-1.31023521835995	8.39808081966822E-6	8.507777636018E-4
159296	'NKX2-3'	mRNA	237.81	58.16	-2.03160255991562	3.28433802358499E-6	4.561970849859E-4
1595	'CYP51A1'	mRNA	1700.47	3927.01	1.2074949378739	1.04807038944235E-8	6.86854773060923E-6
160897	'GPR180'	mRNA	205.34	529.3	1.36607838780687	1.79830642450546E-6	2.983793032466E-4
163175	'LGI4'	mRNA	267.84	58.87	-2.18576713221784	5.52608331987354E-6	6.3890439376E-4
1662	'DDX10'	mRNA	248.81	558.06	1.16538168256682	1.33131716216769E-6	2.371908848416E-4
1670	'DEFA5'	mRNA	2.17	179.85	6.37250326161162	2.64235316066146E-7	7.54053583036466E-5
1671	'DEFA6'	mRNA	1.91	87.64	5.52160075521443	3.55813100910063E-6	4.816847375298E-4
1675	'CFD'	mRNA	1629.6	309.63	-2.39591180537896	1.07718587664312E-7	3.9350475098715E-5
169522	'KCNV2'	mRNA	15.41	47.78	1.6326038216538	1.85370030210963E-6	3.052403092167E-4
170575	'GIMAP1'	mRNA	236.41	74.38	-1.66838314144444	8.58986918857229E-7	1.758630753889E-4
1717	'DHCR7'	mRNA	528.21	1775.51	1.74905188034792	2.5627348631821396E-11	4.64193148863748E-8
1728	'NQO1'	mRNA	755.5	2890.97	1.93604664072933	8.64809915455012E-7	1.762252892563E-4
1731	'SEPTIN1'	mRNA	350.55	102.4	-1.77537717500678	1.47987946264159E-7	5.03912480732123E-5
1736	'DKC1'	mRNA	453.74	1411.93	1.63772873532317	1.17629247501816E-8	7.37529726584102E-6
1767	'DNAH5'	mRNA	32.26	275.68	3.09530915782123	5.639922415870701E-10	7.00505220824549E-7
1800	'DPEP1'	mRNA	120.37	3178.0	4.72257762980406	6.7143786853830905E-9	4.81129503436393E-6
1805	'DPT'	mRNA	864.23	66.65	-3.69674175827695	2.96384306969433E-7	8.24156916704021E-5
1840	'DTX1'	mRNA	208.08	54.34	-1.93700316385817	1.76339682134184E-6	2.940836271806E-4
1875	'E2F5'	mRNA	91.34	213.63	1.22571695125056	5.76033232158384E-7	1.331974715814E-4
1894	'ECT2'	mRNA	319.13	1487.4	2.22060229602801	8.85530233638912E-8	3.44735598268712E-5
1909	'EDNRA'	mRNA	85.86	436.25	2.34511645759605	1.11020906785848E-6	2.074325438177E-4
191	'AHCY'	mRNA	1387.5	4102.73	1.564093505356	7.91967143539445E-7	1.659449769874E-4
191585	'PLAC4'	lncRNA	16.75	97.76	2.54489685455899	2.42257745262485E-6	3.673726028884E-4
1978	'EIF4EBP1'	mRNA	184.95	422.66	1.1923703564394	5.37500792291773E-6	6.298128106624E-4
199786	'NIBAN3'	mRNA	404.01	90.85	-2.15281150696896	6.19881555668951E-6	6.909560092527E-4
200916	'RPL22L1'	mRNA	116.0	478.12	2.04329967362298	2.31880049473615E-6	3.573409090539E-4
201798	'TIGD4'	mRNA	14.53	52.88	1.86406850495506	1.0137525583058E-7	3.80572853893777E-5
2037	'EPB41L2'	mRNA	1569.64	3533.25	1.17056139051702	5.26170943034981E-6	6.204392724765E-4
2051	'EPHB6'	mRNA	186.02	52.14	-1.83489039237052	1.25669472378769E-6	2.273118479927E-4
205147	'AMER3'	mRNA	60.78	22.32	-1.44524295028849	2.33588879625004E-7	6.83005028193158E-5
2118	'ETV4'	mRNA	50.05	1469.98	4.87616697272394	3.6479291836278E-21	2.3787234224141004E-16
2151	'F2RL2'	mRNA	16.14	73.93	2.19547112492909	1.65603743363082E-6	2.801194836666E-4
2162	'F13A1'	mRNA	1057.38	256.24	-2.04492558705109	4.14146709275059E-6	5.384939490539E-4
2167	'FABP4'	mRNA	43.58	8.78	-2.3117457766762	2.94932391563541E-6	4.240750589389E-4
2172	'FABP6'	mRNA	0.58	25.57	5.47389215741204	1.13206492950744E-7	4.08970215461809E-5
2187	'FANCB'	mRNA	49.23	169.82	1.78634082403715	1.13771939723864E-6	2.119652502726E-4
2208	'FCER2'	mRNA	83.65	12.22	-2.77447675484743	3.60536497694307E-6	4.85235989131E-4
220992	'ZNF485'	mRNA	108.6	217.67	1.00316872753012	4.17642172465051E-6	5.394727880257E-4
221150	'SKA3'	mRNA	48.22	245.07	2.34561250055039	2.9177246100617803E-9	2.58853778925991E-6
221416	'C6orf223'	lncRNA	45.17	727.57	4.00980229340789	3.03281399406513E-16	4.94405546295005E-12
221472	'FGD2'	mRNA	597.96	243.78	-1.29447366324819	1.15694235585096E-6	2.138146935947E-4
2215	'FCGR3B'	mRNA	33.31	136.9	2.03914210041722	8.47012675061569E-6	8.543167673484E-4
221504	'ZBTB9'	mRNA	110.19	226.77	1.04122505887755	3.44216350215069E-7	9.2178594072481E-5
221833	'SP8'	mRNA	0.18	27.54	7.28835017727548	3.18670551453364E-7	8.69443932380553E-5
225689	'MAPK15'	mRNA	53.7	274.37	2.35301062963861	5.29396922700233E-9	4.10903598712862E-6
22803	'XRN2'	mRNA	810.74	2120.54	1.38711729911162	4.80715740027869E-7	1.181969811351E-4
22894	'DIS3'	mRNA	633.5	1404.71	1.1488520725469	4.38568429025683E-6	5.509222744204E-4
22948	'CCT5'	mRNA	1438.78	2914.83	1.01856488623318	3.11197550802076E-6	4.406604624088E-4
22974	'TPX2'	mRNA	331.42	1484.13	2.16290561887504	5.82426937493259E-7	1.340514314517E-4
23143	'LRCH1'	mRNA	749.18	1641.1	1.13127496008232	1.24939203240689E-8	7.72224937944761E-6
23158	'TBC1D9'	mRNA	1142.82	569.65	-1.00443755769988	1.15356210546514E-7	4.14440225851889E-5
23160	'WDR43'	mRNA	387.83	1109.26	1.51609679150842	4.06052235541607E-6	5.316797419493E-4
23166	'STAB1'	mRNA	8076.45	2256.77	-1.83946560098154	4.91548095491826E-7	1.193227777222E-4
23250	'ATP11A'	mRNA	1001.92	3682.41	1.87788479744285	3.41837732595529E-9	2.95236873486397E-6
23322	'RPGRIP1L'	mRNA	84.47	294.88	1.80356960610316	5.96584337792113E-8	2.55093594797241E-5
23366	'KIAA0895'	mRNA	53.76	196.75	1.87177823425241	6.25610253247591E-6	6.949655977622E-4
23370	'ARHGEF18'	mRNA	3574.65	1720.16	-1.05525853729985	4.95852648066287E-7	1.199751819991E-4
23416	'KCNH3'	mRNA	27.19	4.85	-2.4885597243019	2.23790169040302E-6	3.482767887278E-4
2346	'FOLH1'	mRNA	13.47	61.02	2.17977059255239	1.5494268576272E-6	2.672863804728E-4
23492	'CBX7'	mRNA	1793.57	772.0	-1.21616301333054	3.91764234024095E-8	1.87278164698833E-5
2350	'FOLR2'	mRNA	170.01	46.1	-1.88264863920467	6.55431948771383E-8	2.73093155268434E-5
23526	'ARHGAP45'	mRNA	2615.87	1073.47	-1.28500505204216	6.21648775789251E-8	2.64942238871095E-5
23560	'GTPBP4'	mRNA	439.98	956.8	1.12077906871518	4.50611378257627E-8	2.08391783317264E-5
23601	'CLEC5A'	mRNA	4.18	110.07	4.7190882704328	2.31010723977575E-8	1.23919066964973E-5
23650	'TRIM29'	mRNA	148.72	1218.97	3.0349392801808	1.4632276306509501E-9	1.52661465161075E-6
23657	'SLC7A11'	mRNA	182.56	1100.26	2.59139146261282	2.33905257539033E-8	1.24509200661033E-5
23769	'FLRT1'	mRNA	91.82	33.95	-1.43559966228476	4.54560314182499E-6	5.640483670229E-4
24147	'FJX1'	mRNA	16.27	68.29	2.06976293132764	6.87368948747966E-6	7.408530698426E-4
2491	'CENPI'	mRNA	92.44	314.68	1.76734367002448	7.87052340232906E-6	8.133393894728E-4
2523	'FUT1'	mRNA	30.37	213.11	2.81094942992486	2.10877872434786E-9	2.01130307022863E-6
253714	'MMS22L'	mRNA	426.88	881.91	1.04679813394217	3.47820606047559E-6	4.734971225228E-4
254559	'MIR9-3HG'	lncRNA	29.84	9.23	-1.69240473950129	4.29205826397621E-6	5.460963692648E-4
255738	'PCSK9'	mRNA	248.29	1377.36	2.47179955565782	1.10618605231319E-6	2.072747902477E-4
256236	'NAPSB'	lncRNA	269.25	63.26	-2.08954969934222	6.27323073960992E-7	1.412993759768E-4
2564	'GABRE'	mRNA	928.51	2890.76	1.63845513100807	2.47324996971676E-6	3.728888957232E-4
257106	'ARHGAP30'	mRNA	1280.95	572.49	-1.16189940414	1.24479901888679E-6	2.261009248581E-4
25758	'KIAA1549L'	mRNA	14.59	240.73	4.04415984169203	3.46838494220841E-8	1.72644817648133E-5
25777	'SUN2'	mRNA	5465.63	2574.87	-1.08588799904499	6.4409528395488E-6	7.088581135609E-4
25788	'RAD54B'	mRNA	91.78	320.83	1.80559298089897	4.9902196901894E-6	6.025921304593E-4
25825	'BACE2'	mRNA	1944.47	5315.92	1.45094004981839	2.07312465721745E-8	1.13599391668493E-5
25879	'DCAF13'	mRNA	179.44	518.65	1.53125519728455	3.39313352336239E-6	4.643394632206E-4
25896	'INTS7'	mRNA	299.76	667.6	1.15518617422824	6.52832893397305E-6	7.148547589622E-4
25929	'GEMIN5'	mRNA	364.06	765.36	1.07195771301893	4.81252900224447E-7	1.181969811351E-4
25975	'EGFL6'	mRNA	2.6	43.36	4.0601676803949	8.04771884632516E-6	8.277154994822E-4
25984	'KRT23'	mRNA	11.11	284.54	4.67834955642199	2.43754194535705E-9	2.23606803383871E-6
260293	'CYP4X1'	mRNA	15.49	115.21	2.89504596034441	2.57586991503216E-6	3.83922371393E-4
26031	'OSBPL3'	mRNA	535.62	1143.03	1.09358352251838	1.33471984373025E-7	4.60924763626028E-5
260436	'FDCSP'	mRNA	120.62	8.68	-3.79711514242496	9.10594102751002E-6	9.024140204202E-4
26051	'PPP1R16B'	mRNA	1003.48	347.83	-1.52854209172649	4.70053020541613E-6	5.761462845294E-4
26156	'RSL1D1'	mRNA	748.79	1933.03	1.36823663906394	1.54147873297663E-7	5.17878353167574E-5
2618	'GART'	mRNA	671.62	1575.07	1.22971106897488	2.30822597727143E-7	6.7646582208057E-5
26354	'GNL3'	mRNA	543.65	1139.45	1.06760175445112	5.31025986746651E-6	6.243754740159E-4
26579	'MYEOV'	mRNA	81.79	591.77	2.85501817009468	4.49065285989174E-8	2.08391783317264E-5
266675	'BEST4'	mRNA	2108.99	170.27	-3.63065900349004	1.34831852103536E-6	2.394753283435E-4
266722	'HS6ST3'	mRNA	18.41	5.43	-1.76023886025157	1.48393239360515E-6	2.580360574826E-4
26747	'NUFIP1'	mRNA	73.78	215.93	1.54921410322519	2.77578035529083E-8	1.43084345863737E-5
2675	'GFRA2'	mRNA	138.58	28.94	-2.25964509809572	5.22324294228328E-6	6.184831661739E-4
2681	'GGTA1'	mRNA	131.06	52.9	-1.30886229344175	1.73303712020733E-6	2.901335507469E-4
26986	'PABPC1'	mRNA	10218.13	21301.29	1.05980956345887	1.3215990682845E-7	4.60730046636033E-5
27000	'DNAJC2'	mRNA	203.06	488.32	1.26594064732793	1.98823530415818E-8	1.09871062369402E-5
27022	'FOXD3'	mRNA	22.08	3.65	-2.59671826201455	5.56290247015255E-6	6.414552835056E-4
27091	'CACNG5'	mRNA	36.5	16.53	-1.14328895074958	9.26694671713498E-6	9.080006432119E-4
27132	'CPNE7'	mRNA	30.66	985.23	5.00624504873715	1.83470631709086E-22	2.39273224343404E-17
27151	'CPAMD8'	mRNA	185.65	80.91	-1.19812093661557	2.51696564504232E-6	3.777331123109E-4
2717	'GLA'	mRNA	129.78	321.19	1.30737057701196	5.26395930715935E-7	1.252735863217E-4
27340	'UTP20'	mRNA	507.64	1158.48	1.19035898358143	7.91457429994918E-6	8.159519425516E-4
27344	'PCSK1N'	mRNA	327.23	61.77	-2.40522924070046	4.82673438498684E-6	5.872001537481E-4
27346	'TMEM97'	mRNA	183.93	932.52	2.34200549487403	6.32006659950609E-8	2.65026201149385E-5
2739	'GLO1'	mRNA	486.16	1306.13	1.42578641779741	6.30657090357351E-6	6.987862739078E-4
2812	'GP1BB'	mRNA	57.42	5.44	-3.39920036365583	4.35177164049947E-6	5.48226500164E-4
28231	'SLCO4A1'	mRNA	474.19	2832.15	2.5783659922896	7.529175856373219E-13	2.13460319414981E-9
28234	'SLCO1B3'	mRNA	1.99	258.62	7.02057257413375	1.03958173194798E-14	6.77885257859982E-11
282996	'RBM20'	mRNA	63.48	12.13	-2.3876076472796	7.05479291015254E-7	1.515734460259E-4
283316	'CD163L1'	mRNA	1326.74	336.85	-1.97772376234041	5.33395406744437E-6	6.255644062102E-4
283897	'C16orf54'	mRNA	439.24	157.3	-1.48146619203115	5.12685254393032E-6	6.122879803266E-4
283948	'NHLRC4'	mRNA	42.91	13.37	-1.68246487299684	2.10470852393083E-7	6.31001292295262E-5
284723	'SLC25A34'	mRNA	280.68	85.8	-1.70989978502249	2.90265479288085E-6	4.201439787053E-4
284948	'SH2D6'	mRNA	131.91	22.7	-2.5387916601847	1.10917801312089E-7	4.0293440273304E-5
285629	'LINC02159'	lncRNA	0.39	9.04	4.51963167005359	8.04264972527433E-6	8.277154994822E-4
285780	'LY86-AS1'	lncRNA	31.18	10.19	-1.61381664114363	4.3550408631676E-6	5.48226500164E-4
285973	'ATG9B'	mRNA	11.25	90.03	3.00100471097226	2.27562538434885E-7	6.71438200225918E-5
286207	'CFAP157'	mRNA	9.88	44.4	2.16761459824292	3.6196190503786304E-9	3.07221082896403E-6
286530	'P2RY8'	mRNA	551.74	161.6	-1.77153446914293	1.29674001609672E-6	2.332611713093E-4
2878	'GPX3'	mRNA	1390.0	408.09	-1.76813254783651	3.7463810746715E-6	4.985479689627E-4
28968	'SLC6A16'	mRNA	253.59	123.02	-1.04367651623978	2.71122909392714E-6	3.986301491369E-4
28969	'BZW2'	mRNA	550.45	1268.27	1.20417506795834	1.08026507991879E-6	2.044742676307E-4
28974	'C19orf53'	mRNA	203.54	462.33	1.18363798112389	5.51989764662E-7	1.294743617956E-4
28987	'NOB1'	mRNA	394.24	865.05	1.13371058257595	2.48207534612592E-6	3.737873628926E-4
29028	'ATAD2'	mRNA	351.26	1033.13	1.55642512689119	1.00185386392648E-5	9.585970041377E-4
2904	'GRIN2B'	mRNA	173.81	1236.65	2.83084213417896	1.71772952861015E-7	5.43965481790617E-5
2906	'GRIN2D'	mRNA	53.86	807.35	3.90603724059006	9.772509442023911E-15	6.707799046744989E-11
29070	'CCDC113'	mRNA	87.48	270.22	1.6271632885156	4.75296584653181E-6	5.803914240406E-4
2919	'CXCL1'	mRNA	282.53	2316.25	3.03529983956611	6.72272222056953E-8	2.78518956928797E-5
2921	'CXCL3'	mRNA	255.46	1804.6	2.8205310895138	9.55225973303443E-8	3.65324912927767E-5
29789	'OLA1'	mRNA	416.78	1053.6	1.33797891413406	7.42112488090216E-6	7.805048397926E-4
29841	'GRHL1'	mRNA	40.48	195.1	2.26909570177065	4.15140683415699E-9	3.40951932811471E-6
30001	'ERO1A'	mRNA	1303.05	3004.76	1.20535633660309	1.90199813539048E-6	3.111724194136E-4
3004	'GZMM'	mRNA	71.78	18.89	-1.92582863267901	3.85697472708512E-6	5.086019808218E-4
3059	'HCLS1'	mRNA	827.94	372.5	-1.15227913336702	3.10595184863332E-6	4.402855547168E-4
306	'ANXA3'	mRNA	239.21	592.43	1.30836291373732	1.6437010547192E-6	2.791188451187E-4
3066	'HDAC2'	mRNA	585.28	1255.95	1.10159261861111	9.12629987640463E-6	9.030397559797E-4
3090	'HIC1'	mRNA	1602.87	357.93	-2.16292022421753	6.81834372048769E-6	7.385500799895E-4
31	'ACACA'	mRNA	1679.81	3421.46	1.02631327650391	2.14726771783046E-8	1.17169840761866E-5
3157	'HMGCS1'	mRNA	1370.3	3900.3	1.50908902647044	8.10615581533465E-6	8.30451147413E-4
3159	'HMGA1'	mRNA	2239.32	6067.74	1.43809659154587	8.50531576763711E-7	1.745598057591E-4
3195	'TLX1'	mRNA	9.46	105.0	3.47305975231677	3.99198344085421E-7	1.022818311275E-4
3284	'HSD3B2'	mRNA	152.36	16.84	-3.17714140537578	9.65675934759094E-6	9.351801841939E-4
3312	'HSPA8'	mRNA	6958.93	15312.04	1.13772978128649	8.91328087382832E-7	1.793866551173E-4
3326	'HSP90AB1'	mRNA	6858.63	16142.87	1.23490509637302	4.15032827272895E-7	1.057158323609E-4
3329	'HSPD1'	mRNA	2506.56	8135.53	1.69852964209243	7.01470023952992E-7	1.513101300694E-4
3352	'HTR1D'	mRNA	7.4	149.27	4.33427081627559	5.43555962846243E-14	2.28670486756751E-10
3376	'IARS1'	mRNA	1765.65	4207.88	1.25288877839416	6.49741535112426E-7	1.443544161868E-4
339942	'H1-10-AS1'	lncRNA	318.06	145.95	-1.1237802110346	7.08171071747549E-6	7.563974637342E-4
340146	'SLC35D3'	mRNA	4.3	61.44	3.83746319291655	3.79900449642537E-7	9.92720688765454E-5
340152	'ZC3H12D'	mRNA	720.06	309.04	-1.22034106437874	1.03054476665439E-6	1.979359289296E-4
340706	'VWA2'	mRNA	195.91	1177.42	2.58735242990503	1.60617801637126E-8	9.18704600823919E-6
343	'AQP8'	mRNA	7840.05	344.86	-4.5067614132093	5.00727363311951E-7	1.207067635606E-4
346389	'MACC1'	mRNA	557.63	2327.59	2.06145276372454	2.2878991828474003E-10	3.07604507145406E-7
353324	'SPATA12'	mRNA	2.53	13.08	2.36846283038569	5.45681732272816E-6	6.348357102083E-4
3552	'IL1A'	mRNA	11.32	55.97	2.30558810145912	9.6653829101535E-6	9.351801841939E-4
3557	'IL1RN'	mRNA	66.97	844.95	3.65724115658677	6.04995837160315E-7	1.37847121034E-4
3576	'CXCL8'	mRNA	90.63	793.13	3.12946986258439	5.89264913502391E-7	1.350597252977E-4
3577	'CXCR1'	mRNA	8.04	39.93	2.31179966613939	2.47041966631548E-8	1.29389470193789E-5
3579	'CXCR2'	mRNA	24.09	73.52	1.60964160597975	1.24679678024429E-9	1.33025191663993E-6
3587	'IL10RA'	mRNA	1186.28	526.1	-1.17304040217504	7.50721081271257E-6	7.843488468572E-4
3624	'INHBA'	mRNA	27.85	930.2	5.0618585011473	1.62323779353839E-11	3.20749328551983E-8
3646	'EIF3E'	mRNA	1276.04	3233.69	1.34151001893551	6.90690905863994E-6	7.43205070035E-4
3651	'PDX1'	mRNA	18.37	311.6	4.0840822115084	2.2576887525868498E-12	5.67398527057302E-9
366	'AQP9'	mRNA	20.55	140.65	2.77455355563001	4.88489410956808E-7	1.190772832335E-4
3673	'ITGA2'	mRNA	651.5	3455.11	2.40690376387818	7.277215339685E-14	2.79134717213241E-10
3695	'ITGB7'	mRNA	701.92	264.98	-1.4054233349727	6.06931889971346E-6	6.794250852413E-4
374286	'CDRT1'	mRNA	20.03	98.63	2.29984102371612	2.21592473026223E-6	3.465105799726E-4
374403	'TBC1D10C'	mRNA	496.95	174.47	-1.51014102195173	8.05776392011904E-7	1.673333251022E-4
374470	'C12orf42'	mRNA	32.43	278.83	3.10399081756259	1.50965723694786E-6	2.618111018039E-4
3756	'KCNH1'	mRNA	108.44	51.13	-1.08450163204342	7.44567577218116E-6	7.811969475695E-4
3800	'KIF5C'	mRNA	537.61	196.96	-1.44869101299243	8.56243070708232E-6	8.604537778161E-4
3854	'KRT6B'	mRNA	1.64	166.17	6.66695855641357	1.15596656839668E-8	7.37529726584102E-6
387129	'NPSR1'	mRNA	19.69	555.56	4.81867560641042	3.01008768736596E-12	7.269640476811711E-9
388512	'CLEC17A'	mRNA	205.2	55.08	-1.8974204043024	8.62374186094297E-7	1.760039584968E-4
388796	'SNHG17'	lncRNA	1392.38	2980.7	1.09810394168939	3.2279216917427E-6	4.510581448538E-4
389376	'SFTA2'	mRNA	0.26	21.0	6.31790863031454	5.56531400700386E-8	2.41129709708774E-5
389549	'FEZF1'	mRNA	0.22	42.71	7.62743287696393	5.24908075311392E-7	1.251478732024E-4
401505	'TOMM5'	mRNA	191.59	535.52	1.48290892476636	6.61130433757287E-6	7.215173683552E-4
401561	'LINC01451'	lncRNA	92.27	41.67	-1.14695759298653	2.40376443462678E-7	6.96637641648558E-5
401585	'LINC02595'	lncRNA	698.39	5073.7	2.86094168375762	5.72310494411974E-15	4.3904631252198596E-11
4046	'LSP1'	mRNA	1195.92	451.65	-1.40484910704886	1.55663045206454E-7	5.17878353167574E-5
404744	'NPSR1-AS1'	lncRNA	11.74	245.11	4.38443539358168	4.5852019660513404E-14	2.06199694621581E-10
4051	'CYP4F3'	mRNA	231.33	844.09	1.8674372240898	3.6076519852057E-8	1.78216641534319E-5
4057	'LTF'	mRNA	458.81	43.33	-3.4045669030564	2.41379131580992E-10	3.2121897392995E-7
4081	'MAB21L1'	mRNA	9.92	1.82	-2.44936828480088	4.46828687374951E-6	5.576379259713E-4
4179	'CD46'	mRNA	3128.74	7269.88	1.21635161819037	6.97191823954619E-7	1.50786520267E-4
4232	'MEST'	mRNA	398.1	994.24	1.32044744664717	1.9768079386313E-7	6.00945005400003E-5
4233	'MET'	mRNA	805.77	3857.99	2.25940745604736	6.56226608060598E-9	4.75454406056794E-6
4234	'METTL1'	mRNA	91.47	191.4	1.06516652858888	3.7501480470228E-6	4.985479689627E-4
4282	'MIF'	mRNA	670.4	1688.18	1.33237342731193	8.50867184835796E-6	8.568791035549E-4
4312	'MMP1'	mRNA	27.46	1723.07	5.97166210936446	7.08163332278962E-13	2.0523360217591303E-9
4314	'MMP3'	mRNA	29.37	636.47	4.43778403203078	4.73769910527615E-7	1.179925662714E-4
4316	'MMP7'	mRNA	10.87	368.04	5.08133023266348	1.74670106893213E-9	1.75227707619064E-6
4322	'MMP13'	mRNA	0.58	13.59	4.55541536091191	1.02150522934104E-6	1.972907891551E-4
440508	'CLEC4GP1'	lncRNA	16.69	1.13	-3.88622047174814	1.59195818181042E-7	5.23975742483647E-5
440829	'SHISA8'	mRNA	55.3	8.98	-2.62177073386987	3.76976369805508E-6	4.996277771157E-4
441151	'TMEM151B'	mRNA	24.1	3.57	-2.75709820632514	1.05573642044079E-5	9.955449405045E-4
441951	'ZFAS1'	lncRNA	1751.5	6286.84	1.84374096257921	4.939461336532041E-9	3.92792591587699E-6
444	'ASPH'	mRNA	2607.5	5919.64	1.18284163439108	4.66950603405877E-6	5.728820596724E-4
4488	'MSX2'	mRNA	6.57	133.69	4.34611403291343	3.71326654208496E-10	4.84265656086009E-7
4507	'MTAP'	mRNA	479.03	1150.9	1.26456434026342	2.65629471678606E-6	3.92322395798E-4
4586	'MUC5AC'	mRNA	60.95	6642.06	6.76791492741908	2.24358536368918E-12	5.67398527057302E-9
4606	'MYBPC2'	mRNA	22.25	3.83	-2.53792720743502	2.80559998384321E-6	4.097338431051E-4
4609	'MYC'	mRNA	1135.84	3965.32	1.80366971923513	7.7136567500894E-6	7.990282327743E-4
4634	'MYL3'	mRNA	8.69	0.41	-4.3944840371725	5.86840144446703E-6	6.660814398434E-4
4653	'MYOC'	mRNA	46.73	1.22	-5.25541715456917	4.80521878178602E-7	1.181969811351E-4
471	'ATIC'	mRNA	648.83	1309.43	1.01303259714962	6.73856445498397E-7	1.476991400666E-4
4830	'NME1'	mRNA	253.54	868.43	1.77620414793798	1.16072192068032E-6	2.141096878154E-4
4839	'NOP2'	mRNA	479.84	1096.46	1.1922324699874	4.6374332894777E-9	3.73327692868663E-6
4869	'NPM1'	mRNA	2793.31	8097.17	1.53544279249936	1.98596819329405E-6	3.20544606347E-4
4884	'NPTX1'	mRNA	98.24	19.1	-2.36273463366236	1.36682901136827E-6	2.409954365802E-4
5001	'ORC5'	mRNA	194.38	418.62	1.10677598329555	8.06983117732729E-6	8.286827031426E-4
5008	'OSM'	mRNA	23.89	118.2	2.30658931298486	2.95490031832964E-6	4.244089482543E-4
5013	'OTX1'	mRNA	1.07	66.11	5.95320866200495	6.37006440180758E-10	7.72372388930788E-7
503638	'DUXAP9'	lncRNA	41.38	507.17	3.61557217504876	2.15861966893881E-6	3.404067522668E-4
5068	'REG3A'	mRNA	1.62	1484.8	9.8362781303698	2.76723955234683E-17	6.20586205491177E-13
50814	'NSDHL'	mRNA	165.77	404.9	1.28841212458112	3.4239763475706E-7	9.20696650244164E-5
50854	'SNHG32'	ncRNA	577.91	1198.73	1.05258739066733	1.0728423767484E-6	2.033644455866E-4
5092	'PCBD1'	mRNA	471.98	1006.04	1.09188439988458	2.3923543113788E-6	3.653764108022E-4
51001	'MTERF3'	mRNA	80.95	178.07	1.13728883915331	2.42559822856784E-6	3.674034761657E-4
51082	'POLR1D'	mRNA	580.94	1355.27	1.22212319837362	4.73855121707112E-6	5.797168451916E-4
51085	'MLXIPL'	mRNA	282.52	1183.15	2.06618356413153	2.12918285629811E-6	3.36171164896E-4
5111	'PCNA'	mRNA	434.45	1549.55	1.83457377503156	8.70413075445266E-7	1.768130404987E-4
51110	'LACTB2'	mRNA	80.27	299.85	1.90120151101536	5.97904218246853E-6	6.734570589044E-4
51114	'ZDHHC9'	mRNA	1035.63	2862.42	1.4667313634673	1.57397734066452E-6	2.704482936531E-4
51126	'NAA20'	mRNA	302.81	851.34	1.49131058398222	3.93246516394757E-6	5.175100346682E-4
51192	'CKLF'	mRNA	81.57	185.66	1.18659110098807	4.74513535311149E-6	5.799782821706E-4
51330	'TNFRSF12A'	mRNA	124.44	584.23	2.23112655175766	5.75935024152734E-8	2.47889657342834E-5
51371	'POMP'	mRNA	540.97	1327.21	1.294786577957	2.41750893014307E-6	3.673726028884E-4
5138	'PDE2A'	mRNA	272.46	72.95	-1.90111728790844	6.45194332713696E-7	1.438342203433E-4
51388	'NIP7'	mRNA	266.75	548.64	1.04036825973816	5.95855151786966E-7	1.363306133689E-4
5145	'PDE6A'	mRNA	223.29	74.61	-1.58154063063866	1.11812376449813E-9	1.24632573288054E-6
51478	'HSD17B7'	mRNA	154.27	333.22	1.11103177516431	5.60962368768428E-6	6.457008589844E-4
51495	'HACD3'	mRNA	461.24	1397.24	1.59899495155191	9.38644845440806E-8	3.61640936183204E-5
51497	'NELFCD'	mRNA	606.85	1402.5	1.20859329435983	9.14094941508999E-6	9.038035769287E-4
51540	'SCLY'	mRNA	120.26	247.58	1.04176657032465	1.03300352029669E-5	9.797756661781E-4
51575	'ESF1'	mRNA	186.79	483.72	1.37274086651085	2.22254627380355E-6	3.471297871833E-4
5158	'PDE6B'	mRNA	99.07	26.86	-1.88304821833872	1.29834818759497E-10	1.94625378028964E-7
51602	'NOP58'	mRNA	374.6	959.97	1.35764259820936	3.0778628775681E-6	4.385165232716E-4
51605	'TRMT6'	mRNA	114.67	368.87	1.68569011905578	4.61510869964708E-8	2.10447343029536E-5
51633	'OTUD6B'	mRNA	144.16	309.62	1.10285958039656	1.98138691757297E-6	3.20544606347E-4
51651	'PTRH2'	mRNA	121.97	267.5	1.13298448518933	6.71402502992956E-6	7.290670893241E-4
51676	'ASB2'	mRNA	258.37	69.65	-1.89128750147651	3.58418342254915E-6	4.843847472038E-4
5203	'PFDN4'	mRNA	41.73	144.62	1.79305050549423	6.40339649722059E-6	7.077975907131E-4
5268	'SERPINB5'	mRNA	63.6	1089.34	4.09823627012777	2.86071968582153E-8	1.4630617953977E-5
5293	'PIK3CD'	mRNA	807.6	317.31	-1.3477656885369	9.31112482974816E-6	9.108418094393E-4
5317	'PKP1'	mRNA	10.34	109.41	3.40338094773856	1.53789598389705E-13	5.42066769567387E-10
5333	'PLCD1'	mRNA	1550.46	491.49	-1.65747304885891	3.52974890685766E-6	4.785158042493E-4
5336	'PLCG2'	mRNA	1544.62	729.81	-1.08165614815547	7.79222412873263E-8	3.13649046218724E-5
53827	'FXYD5'	mRNA	253.63	884.13	1.80155600695493	5.41541983057768E-7	1.277128349375E-4
54106	'TLR9'	mRNA	108.22	28.38	-1.93124417974301	1.2833690827035E-7	4.52352916002099E-5
54107	'POLE3'	mRNA	380.79	858.7	1.17315715351358	3.32843314647134E-6	4.588558232527E-4
5420	'PODXL'	mRNA	844.03	2485.51	1.55818205017872	4.7408737281923E-7	1.179925662714E-4
54210	'TREM1'	mRNA	22.11	112.2	2.34356055819026	2.38271095796238E-7	6.92074052522637E-5
5425	'POLD2'	mRNA	765.92	1722.16	1.16896308655554	1.04557950317566E-5	9.873950101857E-4
54440	'SASH3'	mRNA	805.93	295.35	-1.44823161395272	8.36411478420241E-7	1.725958907566E-4
54443	'ANLN'	mRNA	192.31	1223.45	2.66943619776868	2.86801996776376E-7	8.02645545270195E-5
54492	'NEURL1B'	mRNA	4370.5	1991.71	-1.13378666365289	1.33517284457017E-6	2.375532967593E-4
54508	'EPB41L4A-DT'	lncRNA	9.91	1.2	-3.05056493450097	7.40228005427451E-6	7.804109565709E-4
54517	'PUS7'	mRNA	174.2	613.49	1.81632305617149	4.3748835748073095E-11	7.60733921877994E-8
54554	'WDR5B'	mRNA	83.56	199.64	1.25655234233121	9.19708982980649E-6	9.052365812484E-4
5464	'PPA1'	mRNA	868.3	2507.29	1.5298687028051	1.11017424306941E-6	2.074325438177E-4
5471	'PPAT'	mRNA	110.31	348.34	1.65899204118563	6.40510477085869E-8	2.67731326503698E-5
54716	'SLC6A20'	mRNA	92.28	1211.91	3.71509237153584	1.17355237706891E-8	7.37529726584102E-6
5473	'PPBP'	mRNA	1.8	47.21	4.71003895973073	3.76762221057154E-7	9.8665552327648E-5
54801	'HAUS6'	mRNA	280.57	671.69	1.25945879916511	1.05524698507623E-5	9.955449405045E-4
5481	'PPID'	mRNA	216.77	466.38	1.10534248160442	8.81071497065852E-6	8.811728473147E-4
54830	'NUP62CL'	mRNA	29.71	121.55	2.0324818887783	4.18535954341878E-6	5.394727880257E-4
54881	'TEX10'	mRNA	330.92	759.02	1.19764077933674	1.29538499956335E-7	4.55357505978584E-5
54908	'SPDL1'	mRNA	64.84	215.99	1.73598479419118	7.66344250639299E-7	1.619818240634E-4
54988	'ACSM5'	mRNA	22.2	5.9	-1.91112279210928	1.17402809011936E-6	2.156491174266E-4
55003	'PAK1IP1'	mRNA	89.82	224.41	1.3210051500258	1.91769092108648E-6	3.119502792789E-4
55127	'HEATR1'	mRNA	900.8	2088.65	1.21328979120888	5.50899933287861E-6	6.380605222001E-4
55165	'CEP55'	mRNA	77.4	326.16	2.07521667006441	7.49518924878937E-6	7.838693711955E-4
55248	'PACC1'	mRNA	82.24	166.5	1.01760636268308	2.61171736187981E-6	3.872340551108E-4
55257	'MRGBP'	mRNA	208.76	500.7	1.26209266445061	1.96929136683828E-7	6.00058723379007E-5
55299	'BRIX1'	mRNA	101.54	295.63	1.54176683079703	7.48194049351245E-6	7.837407786838E-4
55319	'TMA16'	mRNA	111.38	236.1	1.08397471362463	6.69647632086189E-7	1.472716626281E-4
55321	'TMEM74B'	mRNA	82.96	363.61	2.13184112391324	6.40418017131066E-6	7.077975907131E-4
55532	'SLC30A10'	mRNA	1839.05	220.82	-3.05800717544938	2.85091757139056E-7	7.99575086178279E-5
55646	'LYAR'	mRNA	49.54	159.24	1.684376055969	1.12142127968613E-6	2.092276912593E-4
55651	'NHP2'	mRNA	392.11	976.18	1.31588183666538	5.24373945030443E-6	6.190036163078E-4
55726	'INTS13'	mRNA	173.24	403.41	1.21949733240274	9.58245204794321E-7	1.896351265299E-4
55759	'WDR12'	mRNA	369.28	782.5	1.08337148653368	1.23861140811634E-6	2.252908044483E-4
55787	'TXLNG'	mRNA	316.33	858.4	1.44021274102745	9.34624700561237E-7	1.860901989674E-4
5579	'PRKCB'	mRNA	1013.85	309.26	-1.71293478985995	3.14686318929398E-6	4.451173132665E-4
55795	'PCID2'	mRNA	753.49	1536.84	1.02831474810587	5.62858741888572E-8	2.43063651733106E-5
55833	'UBAP2'	mRNA	928.45	2142.9	1.2066754788457	1.36867484467341E-7	4.69725604916008E-5
55839	'CENPN'	mRNA	112.19	315.07	1.48970016457791	4.59147859051254E-6	5.681192413488E-4
55905	'RNF114'	mRNA	1019.41	2119.0	1.05565114033116	2.70141500347271E-6	3.976354827064E-4
5591	'PRKDC'	mRNA	4663.17	10747.02	1.20455489610133	3.61373752519393E-6	4.858614220084E-4
55922	'NKRF'	mRNA	198.13	482.1	1.2829208452142	2.5411256088726E-6	3.800468994049E-4
5593	'PRKG2'	mRNA	215.38	43.12	-2.32031249717452	1.90387209599716E-6	3.111724194136E-4
5610	'EIF2AK2'	mRNA	1401.5	2810.08	1.00364020861133	2.24869571707993E-6	3.487082662817E-4
56159	'TEX11'	mRNA	53.3	12.55	-2.08646072335708	7.63103038066774E-6	7.936210742382E-4
56164	'STK31'	mRNA	16.54	58.23	1.81615293562356	6.21503477293933E-6	6.918344602989E-4
56169	'GSDMC'	mRNA	18.84	81.52	2.11345148608634	7.49225072496732E-6	7.838693711955E-4
563	'AZGP1'	mRNA	41.09	481.37	3.55030396241261	1.04007236550064E-10	1.65415899447275E-7
5650	'KLK7'	mRNA	0.39	23.12	5.87473000671903	8.03362198456509E-6	8.275709408507E-4
5653	'KLK6'	mRNA	0.26	326.01	10.2676882739676	1.2372559133730201E-17	4.03391824856357E-13
5655	'KLK10'	mRNA	11.45	1032.56	6.49479081380286	1.3983193961506601E-14	7.59840933537453E-11
56647	'BCCIP'	mRNA	222.76	493.76	1.14829278806869	3.90962406747411E-6	5.150238613733E-4
56652	'TWNK'	mRNA	141.13	340.71	1.27146428848527	3.68490621136483E-12	8.73758261009353E-9
56896	'DPYSL5'	mRNA	24.95	5.79	-2.10810875826717	1.23164818145499E-6	2.243371474643E-4
56902	'PNO1'	mRNA	133.15	311.27	1.22511774783681	1.84313850029289E-7	5.70957024977903E-5
57116	'ZNF695'	mRNA	15.56	100.88	2.69685029225916	1.54205298507359E-6	2.667199470137E-4
57134	'MAN1C1'	mRNA	882.49	198.39	-2.15326361993319	6.94078158011182E-6	7.456194643906E-4
57167	'SALL4'	mRNA	23.2	216.95	3.22536595273808	4.50331206936648E-7	1.131598157083E-4
57181	'SLC39A10'	mRNA	382.71	1058.08	1.46711355088028	1.34964817185513E-6	2.394753283435E-4
57214	'CEMIP'	mRNA	155.36	3306.69	4.4116549689306	1.72518511309945E-13	5.920789908549081E-10
572558	'PGM5-AS1'	lncRNA	16.95	2.13	-2.99534623567712	4.2156841563440805E-9	3.43617780781008E-6
57452	'GALNT16'	mRNA	202.86	43.85	-2.20973261528166	5.68882133320208E-6	6.513675453639E-4
57460	'PPM1H'	mRNA	301.78	906.2	1.58631565630398	3.6676806496608004E-10	4.83152092854054E-7
57464	'STRIP2'	mRNA	90.48	607.5	2.74724152834247	5.0197512111071E-8	2.23430325664345E-5
57477	'SHROOM4'	mRNA	490.09	1538.15	1.65006314713001	3.58861799365393E-6	4.844097849099E-4
57486	'NLN'	mRNA	272.03	622.78	1.19494656482683	1.90404164162177E-6	3.111724194136E-4
57491	'AHRR'	mRNA	155.07	57.78	-1.42432187146763	8.87505088685044E-6	8.835418026019E-4
575	'ADGRB1'	mRNA	109.18	28.93	-1.91579066963258	8.48511946722463E-7	1.745598057591E-4
57510	'XPO5'	mRNA	697.26	1559.77	1.16156103741056	6.5266703774292804E-9	4.75454406056794E-6
57554	'LRRC7'	mRNA	194.73	54.0	-1.85031423492058	2.57054882844489E-8	1.33561006160016E-5
57587	'CFAP97'	mRNA	372.55	819.11	1.13660669912144	6.89467158974627E-6	7.425009045225E-4
57595	'PDZD4'	mRNA	230.73	28.24	-3.03053585956507	1.15748321648477E-6	2.138146935947E-4
57622	'LRFN1'	mRNA	137.02	43.94	-1.64089413662005	3.08002250750947E-6	4.385165232716E-4
57670	'KIAA1549'	mRNA	187.75	1174.25	2.64487673929791	2.85512957324469E-17	6.20586205491177E-13
57699	'CPNE5'	mRNA	496.5	207.53	-1.25846259190726	8.2929117001984E-6	8.432137566909E-4
57705	'WDFY4'	mRNA	1564.8	479.55	-1.70621790283349	6.18564405981453E-7	1.402620972499E-4
57731	'SPTBN4'	mRNA	74.64	11.52	-2.69634828579445	3.94344575205854E-7	1.02040570983E-4
57758	'SCUBE2'	mRNA	198.44	49.85	-1.99312659893486	7.36070113439081E-6	7.779139695636E-4
57761	'TRIB3'	mRNA	134.83	816.01	2.59746073133269	9.68203158122626E-10	1.11741783067754E-6
5782	'PTPN12'	mRNA	632.08	1725.43	1.44877079994713	8.12741318594737E-6	8.313228161924E-4
57820	'CCNB1IP1'	mRNA	212.76	428.44	1.00990194646045	2.4138406999582398E-11	4.55071559770667E-8
5790	'PTPRCAP'	mRNA	318.84	47.34	-2.75164560563671	1.06416125556136E-6	2.020125038486E-4
5820	'PVT1'	lncRNA	2462.94	6572.16	1.41598382371736	5.01700462854454E-6	6.035910134978E-4
5831	'PYCR1'	mRNA	443.32	1331.99	1.58715795757168	9.294423676501E-8	3.59683164323703E-5
58483	'LINC00474'	lncRNA	18.3	346.3	4.24214252820831	4.31182625879626E-8	2.01550832093517E-5
58512	'DLGAP3'	mRNA	34.75	13.6	-1.3533105986423	4.0942601076463E-6	5.34487419358E-4
59283	'CACNG8'	mRNA	7.56	76.02	3.33014323062549	1.83632133214888E-6	3.031441095344E-4
5959	'RDH5'	mRNA	344.74	97.0	-1.82941964351425	2.04088982112545E-6	3.261797132623E-4
5967	'REG1A'	mRNA	15.55	11440.16	9.52314417195566	3.1972158387283703E-15	2.93497201698247E-11
5968	'REG1B'	mRNA	1.29	310.26	7.9109544547876	3.62780713614585E-9	3.07221082896403E-6
6101	'RP1'	mRNA	2.22	52.62	4.56786408190229	1.4881985355185E-8	8.70329201836974E-6
6136	'RPL12'	mRNA	4191.2	9750.72	1.21814574293985	5.79787632411473E-7	1.338283258069E-4
6169	'RPL38'	mRNA	438.52	885.66	1.01408802744137	4.44909748857057E-6	5.557749511225E-4
6185	'RPN2'	mRNA	2726.01	5717.48	1.06858771484858	7.03093500150177E-7	1.513101300694E-4
619207	'SCART1'	lncRNA	388.3	126.5	-1.61807587601078	1.71584999407657E-7	5.43965481790617E-5
6261	'RYR1'	mRNA	161.67	29.45	-2.45655994384999	9.786807940568601E-10	1.11846483967096E-6
6282	'S100A11'	mRNA	673.16	2808.97	2.06100783696766	1.03760498567615E-8	6.83430576802805E-6
6307	'MSMO1'	mRNA	463.95	1464.95	1.6588080596677	3.75995730335168E-7	9.86629440073661E-5
6319	'SCD'	mRNA	1357.27	10134.36	2.90047802348787	1.23174833057213E-14	7.3017481150711E-11
6369	'CCL24'	mRNA	179.46	461.34	1.36216987149225	1.25186188874394E-6	2.270675496808E-4
63926	'ANKEF1'	mRNA	134.04	484.16	1.85279517940292	3.73688726069728E-7	9.82552726015798E-5
6398	'SECTM1'	mRNA	2514.09	557.28	-2.17354804190434	3.65457114088331E-8	1.78782241770753E-5
64065	'PERP'	mRNA	1869.27	4368.76	1.22474943090211	1.67351679462621E-10	2.32182651884232E-7
64072	'CDH23'	mRNA	475.5	229.87	-1.04862828775384	1.04227512812524E-6	1.993083736575E-4
64078	'SLC28A3'	mRNA	66.14	419.99	2.6667914990766	6.67423007193381E-6	7.259547246298E-4
64098	'PARVG'	mRNA	552.91	208.62	-1.40618249320466	1.01618253667244E-6	1.97168447317E-4
64147	'KIF9'	mRNA	70.73	147.68	1.06198535833881	1.61211560125204E-7	5.24299391863554E-5
642475	'MROH6'	mRNA	228.41	939.75	2.04066072986375	6.55126886719389E-7	1.453033553256E-4
6425	'SFRP5'	mRNA	29.9	3.21	-3.21831746303789	2.81660004330715E-6	4.104211113384E-4
642574	'IQANK1'	mRNA	409.02	1660.51	2.02139896665923	8.793128500417089E-12	1.87992762849491E-8
643	'CXCR5'	mRNA	335.64	45.9	-2.8702861581976	2.28982912692191E-8	1.23400027102281E-5
64327	'LMBR1'	mRNA	827.61	1718.27	1.05393142105843	2.81347057068623E-6	4.104211113384E-4
64328	'XPO4'	mRNA	869.21	2417.53	1.47574819225821	4.33157440484826E-6	5.473859263646E-4
643680	'MS4A4E'	mRNA	368.72	149.1	-1.30621182311196	2.08560761760593E-6	3.312966107796E-4
643911	'CRNDE'	lncRNA	43.47	208.57	2.26237965555013	4.63450201294296E-7	1.160093243796E-4
645191	'LINGO3'	mRNA	393.17	64.4	-2.60995157245373	8.32146469276611E-9	5.80344287650852E-6
645528	'FAM238A'	lncRNA	13.4	2.99	-2.16273595551624	1.14460621923479E-6	2.127846777027E-4
645864	'MAGEB17'	mRNA	78.22	561.92	2.84475685805439	3.21178131158205E-7	8.744560746346E-5
646588	'LOC646588'	lncRNA	165.09	62.66	-1.3975246265341	9.83722792494458E-6	9.468059629753E-4
646851	'FAM227A'	mRNA	56.05	144.57	1.36691913881311	6.41369139426149E-9	4.69910990552029E-6
646892	'SH2D7'	mRNA	78.24	14.94	-2.38872476923065	6.61874056589396E-7	1.465506028694E-4
6469	'SHH'	mRNA	219.92	648.21	1.55950505662077	9.97633062162833E-6	9.566640867791E-4
64699	'TMPRSS3'	mRNA	16.99	180.67	3.41032100903412	1.5231081732462602E-9	1.57647740011041E-6
647166	'C13orf42'	mRNA	20.75	389.83	4.2316466850956	2.19765258878358E-8	1.19419525985921E-5
64776	'C11orf1'	mRNA	49.38	117.02	1.24475342773213	7.29117835950369E-6	7.718173910346E-4
64794	'DDX31'	mRNA	303.1	649.57	1.09968673493698	3.46515939339256E-8	1.72644817648133E-5
64926	'RASAL3'	mRNA	695.49	204.28	-1.76744723727929	8.9731466890828E-7	1.803132396697E-4
6493	'SIM2'	mRNA	6.23	349.44	5.80866342778406	1.4443840157933001E-15	1.61651179501885E-11
64946	'CENPH'	mRNA	33.05	114.72	1.79530288711081	1.02969512407309E-5	9.773485415283E-4
64979	'MRPL36'	mRNA	104.78	224.68	1.10043043748342	1.34520609490992E-7	4.62889321550601E-5
65018	'PINK1'	mRNA	2443.68	1097.56	-1.15475843700626	4.19036103416061E-6	5.394727880257E-4
6502	'SKP2'	mRNA	342.27	691.18	1.01393054677569	4.4973788292069E-6	5.601964278997E-4
651746	'ANKRD33B'	mRNA	391.73	134.98	-1.5371133358292	4.31016059537304E-6	5.463496708001E-4
6518	'SLC2A5'	mRNA	252.26	112.61	-1.1635806127563	9.60229019208187E-6	9.32392653658E-4
6533	'SLC6A6'	mRNA	830.54	3608.81	2.11939884167458	2.76186523525241E-7	7.83018814468353E-5
654	'BMP6'	mRNA	403.95	93.03	-2.11840861909444	1.7758795766193102E-9	1.75455556806672E-6
6541	'SLC7A1'	mRNA	1914.11	5625.57	1.55532770948839	9.77758464593278E-7	1.917509325713E-4
6558	'SLC12A2'	mRNA	5368.84	19782.98	1.88157711917162	6.241876554761131E-9	4.6251950618703E-6
65988	'ZNF747'	mRNA	561.15	266.66	-1.07338366630386	6.05802794525802E-6	6.794250852413E-4
6615	'SNAI1'	mRNA	24.06	151.43	2.65395671283683	6.64664994032664E-7	1.467799538104E-4
6629	'SNRPB2'	mRNA	251.73	799.8	1.66774811873369	1.88633412159837E-6	3.094418420984E-4
6633	'SNRPD2'	mRNA	341.55	757.12	1.14841664805928	2.12724483082151E-6	3.36171164896E-4
6641	'SNTB1'	mRNA	308.6	1133.73	1.87726098507093	1.00210032720908E-6	1.954496325391E-4
6652	'SORD'	mRNA	582.46	1965.49	1.75466197059211	1.70038676230395E-6	2.854001796729E-4
6662	'SOX9'	mRNA	1140.87	4370.7	1.93772718519901	1.34518932165109E-10	1.99355528844462E-7
6689	'SPIB'	mRNA	1523.03	170.21	-3.16158466431749	2.11285910839492E-9	2.01130307022863E-6
6712	'SPTBN2'	mRNA	303.93	1237.42	2.0255414480497	3.2936230966897596E-11	5.88408022129857E-8
6713	'SQLE'	mRNA	590.92	2180.41	1.88355278006535	2.63145335584499E-16	4.9025855628932E-12
6741	'SSB'	mRNA	301.86	802.34	1.41034662565086	9.17966489020124E-6	9.042039249664E-4
6742	'SSBP1'	mRNA	228.37	624.75	1.45190378823538	5.03218037693559E-6	6.043018451731E-4
6750	'SST'	mRNA	122.54	8.62	-3.82890782226229	9.18931677041555E-8	3.56674031730281E-5
6781	'STC1'	mRNA	26.48	253.08	3.2566647368508	1.91836923652759E-6	3.119502792789E-4
6790	'AURKA'	mRNA	182.24	706.76	1.95538489119237	8.51282724094895E-7	1.745598057591E-4
6804	'STX1A'	mRNA	97.4	323.53	1.7319463936392	3.80887313487823E-6	5.037872108368E-4
6820	'SULT2B1'	mRNA	55.83	246.5	2.14237358368556	1.1516755673054701E-10	1.78804487035884E-7
6833	'ABCC8'	mRNA	41.05	8.51	-2.26932894996693	6.81810359364191E-7	1.491917751954E-4
6947	'TCN1'	mRNA	1.27	77.1	5.92541263185769	3.5106915160836596E-11	6.18711937932501E-8
7020	'TFAP2A'	mRNA	13.67	144.51	3.40203829329446	1.09457739458427E-6	2.062851313796E-4
705	'BYSL'	mRNA	130.1	363.44	1.48210391035425	9.777119987574429E-11	1.574176670592E-7
7086	'TKT'	mRNA	1965.52	4999.7	1.34692775680563	1.05829634131304E-7	3.88025982653002E-5
7122	'CLDN5'	mRNA	355.67	94.47	-1.91260372114984	6.55970385309577E-6	7.176877332227E-4
7123	'CLEC3B'	mRNA	470.02	73.37	-2.67949060681164	1.14538085149205E-6	2.127846777027E-4
7140	'TNNT3'	mRNA	5.3	0.33	-3.99155902160139	8.63579409650961E-6	8.663362208433E-4
7203	'CCT3'	mRNA	1406.2	3162.09	1.16907834684183	1.44548689432187E-6	2.526986237573E-4
7262	'PHLDA2'	mRNA	165.74	623.78	1.91210401239901	3.61934904453581E-7	9.57438956679792E-5
727677	'CASC8'	lncRNA	47.55	162.16	1.77002181144173	3.59179743133792E-6	4.844097849099E-4
727682	'TAB3-AS1'	lncRNA	0.94	22.97	4.61402318039205	2.06725798912454E-6	3.29586125491E-4
727758	'ROCK1P1'	lncRNA	33.26	250.2	2.91131027826259	4.09171213870955E-6	5.34487419358E-4
729359	'PLIN4'	mRNA	332.06	51.99	-2.67527067532887	8.312241024347E-7	1.717972921062E-4
7347	'UCHL3'	mRNA	138.05	478.43	1.79309361190838	4.30997239284043E-6	5.463496708001E-4
7409	'VAV1'	mRNA	459.19	199.41	-1.2033365094632	2.61293538701466E-6	3.872340551108E-4
7447	'VSNL1'	mRNA	29.06	230.69	2.98906391409384	5.2782863094682E-9	4.10903598712862E-6
7454	'WAS'	mRNA	311.78	134.09	-1.21731342918694	1.32294184409918E-6	2.363444665728E-4
7474	'WNT5A'	mRNA	181.15	855.2	2.23909137400712	9.64158912173716E-7	1.902281157808E-4
7480	'WNT10B'	mRNA	88.67	27.9	-1.66801474736179	2.06122964745129E-6	3.290272514961E-4
7516	'XRCC2'	mRNA	64.14	304.15	2.24539342680997	6.2665986220103E-8	2.65026201149385E-5
7546	'ZIC2'	mRNA	1.34	94.32	6.13915433068653	4.81370527897703E-6	5.861618804461E-4
766	'CA7'	mRNA	2119.49	178.12	-3.57279003814992	1.79218216592249E-7	5.59156548250673E-5
7675	'ZNF121'	mRNA	818.83	1905.26	1.21834921922258	2.01149875341851E-7	6.05842055258834E-5
768	'CA9'	mRNA	6.99	1383.52	7.62826211933709	1.18674780721439E-14	7.3017481150711E-11
7704	'ZBTB16'	mRNA	941.14	125.65	-2.90502223402995	1.59797733210945E-8	9.18062615713892E-6
773	'CACNA1A'	mRNA	262.58	56.37	-2.21973407325585	5.32037664942792E-7	1.263855957623E-4
7732	'RNF112'	mRNA	187.87	37.85	-2.31152573432911	4.6439772907637E-6	5.71902075897E-4
7804	'LRP8'	mRNA	181.34	891.73	2.29790745009241	6.3890256269059404E-9	4.69910990552029E-6
78986	'DUSP26'	mRNA	42.56	4.84	-3.13605728114564	1.23105366053516E-6	2.243371474643E-4
78990	'OTUB2'	mRNA	49.06	178.66	1.86469374115973	2.24330115148228E-6	3.482858567506E-4
79000	'AUNIP'	mRNA	10.97	68.86	2.6495961614717	8.16653588071784E-8	3.22739023298126E-5
79007	'DBNDD1'	mRNA	65.55	271.18	2.04869436234631	1.56280664341501E-10	2.21536335218444E-7
79017	'GGCT'	mRNA	227.85	660.17	1.53476757212091	5.82809965365632E-7	1.340514314517E-4
79053	'ALG8'	mRNA	216.96	509.85	1.23261431306956	1.47905013424804E-6	2.575304716394E-4
79092	'CARD14'	mRNA	26.12	134.18	2.36104796864607	1.36745484084941E-6	2.409954365802E-4
790952	'ESRG'	lncRNA	16.35	426.45	4.70483555200339	2.43644312898237E-8	1.28124488171869E-5
79101	'TAF1D'	mRNA	1154.62	2474.9	1.09994677404918	5.00117921741484E-6	6.029494178922E-4
79175	'ZNF343'	mRNA	181.32	398.05	1.13441086268586	2.45388626518703E-7	7.0801676388134E-5
79465	'ULBP3'	mRNA	49.31	125.12	1.34330767226491	7.36760806092898E-6	7.780134455595E-4
79603	'CERS4'	mRNA	208.1	57.43	-1.85743036507339	7.69981102805012E-7	1.624871934018E-4
79628	'SH3TC2'	mRNA	92.26	714.79	2.95372733915824	7.57428556202482E-16	9.87800451571466E-12
79656	'BEND5'	mRNA	39.71	13.0	-1.61116150685399	5.89492654797433E-9	4.41831520548317E-6
79723	'SUV39H2'	mRNA	98.12	254.73	1.37637464916552	6.62556167383356E-6	7.224687505794E-4
79728	'PALB2'	mRNA	182.67	399.93	1.13052513990509	1.64911365577523E-6	2.796738067853E-4
79752	'ZFAND1'	mRNA	267.72	581.97	1.12024065745101	5.17812809050338E-6	6.16154721645E-4
7982	'ST7'	mRNA	169.49	370.2	1.12711211701466	1.91410496537711E-8	1.06224680450917E-5
79830	'ZMYM1'	mRNA	263.69	533.4	1.0163580869692	7.70801722189583E-6	7.990282327743E-4
79856	'SNX22'	mRNA	77.11	24.22	-1.6708204092789	1.164233908234E-6	2.144541880541E-4
79949	'PLEKHS1'	mRNA	130.67	911.5	2.8023426432483	7.71949093208413E-10	9.15215827188866E-7
79987	'SVEP1'	mRNA	1016.24	481.97	-1.07622392994318	7.0798015601297E-6	7.563974637342E-4
79989	'TTC26'	mRNA	46.34	144.14	1.63710347318152	9.730395900171732E-9	6.49508953092079E-6
80131	'LRRC8E'	mRNA	87.81	239.11	1.4451235073867	7.50360997788231E-8	3.0296696447849E-5
80148	'SLC66A2'	mRNA	2127.27	917.85	-1.21267642353687	9.02634216804673E-6	8.979179358091E-4
80320	'SP6'	mRNA	105.34	530.44	2.33217938131556	1.22152257569064E-7	4.33535382275341E-5
80328	'ULBP2'	mRNA	4.49	68.91	3.94014134286616	1.77278066622175E-6	2.948943757465E-4
80336	'PABPC1L'	mRNA	456.09	999.06	1.13124288696258	2.00579875548013E-6	3.221505476551E-4
80726	'IQCN'	mRNA	336.36	102.87	-1.7091677089152	3.19972375942955E-6	4.499320631033E-4
80774	'LIMD2'	mRNA	936.0	295.15	-1.66506803188164	4.09392224450433E-6	5.34487419358E-4
81502	'HM13'	mRNA	1626.89	3692.98	1.18267260279074	4.63180369376323E-8	2.10472710356144E-5
81848	'SPRY4'	mRNA	781.88	1903.19	1.28340110121887	6.83199771410804E-6	7.388018091918E-4
8187	'ZNF239'	mRNA	90.51	318.66	1.81582527714334	2.07023224728608E-8	1.13599391668493E-5
8323	'FZD6'	mRNA	241.7	487.55	1.01233840574555	3.80600655126118E-7	9.92720688765454E-5
83417	'FCRL4'	mRNA	35.11	3.44	-3.34957634528095	1.2159279546112E-6	2.220941795526E-4
8372	'HYAL3'	mRNA	43.28	97.12	1.16620835320415	9.53007714000688E-6	9.272573123903E-4
83732	'RIOK1'	mRNA	118.42	279.59	1.23936576008147	1.05719971869156E-6	2.012769362235E-4
83787	'ARMC10'	mRNA	409.34	861.62	1.07375594693539	1.01629477852227E-6	1.97168447317E-4
83849	'SYT15'	mRNA	30.24	4.16	-2.86256355395078	6.24226064428196E-8	2.65026201149385E-5
83854	'ANGPTL6'	mRNA	47.62	14.59	-1.70651877720938	1.0875360246206E-6	2.052547187422E-4
83879	'CDCA7'	mRNA	404.33	1617.6	2.00023972612585	5.41704635000225E-6	6.330323474332E-4
84141	'EVA1A'	mRNA	11.64	56.26	2.27306735478173	2.29774313886513E-6	3.546274218403E-4
84154	'RPF2'	mRNA	140.09	391.89	1.48415528102953	1.68080671230218E-7	5.39907407351944E-5
84172	'POLR1B'	mRNA	457.29	1098.88	1.26484577996187	9.09790919713884E-7	1.82258652526E-4
8420	'SNHG3'	lncRNA	139.77	342.33	1.29236081805969	2.94439384522661E-8	1.49413666663513E-5
84365	'NIFK'	mRNA	150.15	422.83	1.49372782592177	1.71585470356471E-7	5.43965481790617E-5
84515	'MCM8'	mRNA	302.98	895.94	1.56417326333859	5.40387887562304E-7	1.276715332544E-4
84549	'MAK16'	mRNA	158.26	413.85	1.38682906357087	5.91954192513004E-6	6.695551259027E-4
84733	'CBX2'	mRNA	32.46	232.15	2.83817853839452	3.43359334380891E-8	1.7222772151263E-5
84740	'AFAP1-AS1'	lncRNA	13.68	1455.79	6.7332416567914	8.9186332244328E-11	1.4539044399555E-7
84777	'DLGAP1-AS2'	lncRNA	114.69	346.24	1.59405965076875	5.10909448445624E-10	6.5323780116702E-7
8480	'RAE1'	mRNA	254.79	592.53	1.21759423923267	9.84984406960224E-8	3.74509450244075E-5
84824	'FCRLA'	mRNA	104.82	17.57	-2.57677558992789	3.52192604393128E-6	4.784499843951E-4
84848	'MIR503HG'	lncRNA	23.64	123.45	2.3845839661466	8.8590429181251E-6	8.826219115105E-4
84916	'UTP4'	mRNA	278.41	756.43	1.4419845269338	2.65329738935523E-8	1.3731340437808E-5
84951	'TNS4'	mRNA	271.62	2451.11	3.17378451819349	1.37444141244396E-8	8.18482999104471E-6
84955	'NUDCD1'	mRNA	118.75	354.72	1.57873240812349	8.40353409546834E-6	8.507777636018E-4
84983	'FAM222A-AS1'	lncRNA	5.92	39.72	2.74522620446759	6.77495062046295E-8	2.78724033175923E-5
84985	'FAM83A'	mRNA	9.53	96.35	3.33746459379834	2.50614637595359E-6	3.769770237831E-4
8507	'ENC1'	mRNA	1337.53	4969.56	1.8935484435006	8.778416070875749E-12	1.87992762849491E-8
8519	'IFITM1'	mRNA	888.01	4806.18	2.43624676416791	9.30148518794878E-9	6.31798536867886E-6
85407	'NKD1'	mRNA	405.82	2702.05	2.73512829290991	5.04608967256205E-6	6.048582579477E-4
86	'ACTL6A'	mRNA	251.59	583.93	1.21473806918723	1.00035207885452E-5	9.585666154578E-4
8607	'RUVBL1'	mRNA	249.65	629.08	1.33332083852468	1.88118206652833E-7	5.79986664790289E-5
8624	'PSMG1'	mRNA	146.33	337.72	1.2065763167227	6.1839470005657E-6	6.898883217098E-4
8698	'S1PR4'	mRNA	172.87	46.16	-1.90508131445436	9.06433048502428E-6	9.01009649546E-4
8710	'SERPINB7'	mRNA	0.21	6.01	4.82059657276844	5.65815736823727E-7	1.31850130621E-4
8739	'HRK'	mRNA	34.44	9.27	-1.89350115123673	1.02342921681353E-8	6.77515336602725E-6
8813	'DPM1'	mRNA	178.46	536.61	1.58824463201677	6.26251118702268E-6	6.950854437919E-4
8843	'HCAR3'	mRNA	13.02	148.2	3.50904909914305	2.02460552921903E-6	3.239741473534E-4
8862	'APLN'	mRNA	15.66	153.47	3.29315101955774	5.68681193111262E-7	1.322006377889E-4
8884	'SLC5A6'	mRNA	559.24	1429.79	1.35427383723084	4.77774332007033E-7	1.180093551301E-4
8894	'EIF2S2'	mRNA	496.43	1447.77	1.5441559919724	5.17191086167385E-8	2.27869849670674E-5
9015	'TAF1A'	mRNA	70.84	172.35	1.28274693559771	4.61285679529571E-6	5.696834459834E-4
90161	'HS6ST2'	mRNA	25.55	229.64	3.1680680663067	5.10976448480469E-7	1.224981498687E-4
90187	'EMILIN3'	mRNA	29.71	9.77	-1.60521168608965	1.03785187921559E-5	9.822311525972E-4
9069	'CLDN12'	mRNA	446.17	1617.29	1.85790164282773	5.22010449973175E-8	2.29218831088389E-5
9075	'CLDN2'	mRNA	9.45	1297.12	7.10128832280082	4.09336405453886E-14	1.93417541957587E-10
9076	'CLDN1'	mRNA	63.56	1083.12	4.09092600936063	2.1753182551792704E-9	2.05575456702322E-6
908	'CCT6A'	mRNA	841.59	2224.84	1.40251320501576	9.42196909084399E-7	1.87026803498E-4
90861	'JPT2'	mRNA	954.28	2056.85	1.10794835711663	9.40047366990808E-8	3.61640936183204E-5
90865	'IL33'	mRNA	142.8	900.23	2.65624996716559	5.92947915353553E-6	6.700979409084E-4
9128	'PRPF4'	mRNA	283.01	678.2	1.26088604704628	3.69377254910035E-7	9.75148475690126E-5
9145	'SYNGR1'	mRNA	236.3	49.58	-2.25283193368996	6.05654260265273E-7	1.37847121034E-4
9188	'DDX21'	mRNA	834.39	2840.1	1.76714629725207	9.60528757491093E-8	3.66278824292985E-5
91937	'TIMD4'	mRNA	31.52	7.85	-2.00523648659869	1.72507626925088E-7	5.44735645652188E-5
9215	'LARGE1'	mRNA	2152.94	1004.08	-1.10043039039044	6.06219166814337E-6	6.794250852413E-4
9221	'NOLC1'	mRNA	607.31	1850.29	1.60723113852893	1.6201584524845E-8	9.18704600823919E-6
92241	'RCSD1'	mRNA	618.09	253.46	-1.28606537857463	1.02416029028889E-6	1.972907891551E-4
92659	'MAFG-DT'	lncRNA	19.1	85.78	2.16680878435365	1.04942466809511E-7	3.86612197993288E-5
9271	'PIWIL1'	mRNA	8.81	384.31	5.4466263841128	7.87685771865737E-8	3.15201769076085E-5
92745	'SLC38A5'	mRNA	261.4	1087.16	2.05624157164531	6.93525219872792E-8	2.84421671539969E-5
930	'CD19'	mRNA	319.09	44.39	-2.84554903998391	6.4308386809066E-6	7.083523506622E-4
9319	'TRIP13'	mRNA	66.33	319.33	2.26722303924894	4.05815415589295E-6	5.316797419493E-4
93273	'LEMD1'	mRNA	26.29	380.91	3.85697541334171	3.86690393261845E-12	9.005397792364911E-9
9329	'GTF3C4'	mRNA	644.24	1308.32	1.02204689592857	1.28241372063113E-8	7.79207811733311E-6
9340	'GLP2R'	mRNA	266.69	52.74	-2.3382045661582	3.83500095567085E-7	9.96298106840267E-5
94234	'FOXQ1'	mRNA	26.3	607.92	4.53073016626698	1.89828068636424E-13	6.347801941338251E-10
9455	'HOMER2'	mRNA	120.66	43.81	-1.46158354716853	4.31211454461895E-6	5.463496708001E-4
9518	'GDF15'	mRNA	463.42	1476.22	1.67152535977243	3.93711210682239E-6	5.175992695677E-4
9542	'NRG2'	mRNA	36.58	7.03	-2.38032067300198	4.83661393393175E-12	1.10660878279598E-8
9569	'GTF2IRD1'	mRNA	502.58	1479.39	1.55757477940269	2.4425878299234498E-11	4.55071559770667E-8
9603	'NFE2L3'	mRNA	499.52	1527.69	1.61274630406809	2.41531337905884E-8	1.28045973304861E-5
9631	'NUP155'	mRNA	732.42	1707.12	1.22082560463632	7.60293936622581E-6	7.913306763338E-4
9650	'MTFR1'	mRNA	235.26	474.8	1.01309038920632	7.18942206973223E-7	1.534547429172E-4
9675	'TTI1'	mRNA	492.54	1080.32	1.13314375677047	1.56787628087783E-6	2.697553894072E-4
96764	'TGS1'	mRNA	356.21	727.53	1.03028036752909	2.23573241783541E-7	6.65906660499313E-5
9678	'PHF14'	mRNA	695.2	1468.14	1.07850179611231	7.25381640358503E-6	7.697367504259E-4
9723	'SEMA3E'	mRNA	129.75	48.52	-1.4190070146285	8.25553600722707E-6	8.415133590223E-4
974	'CD79B'	mRNA	270.71	45.97	-2.55811847715635	3.06196038837878E-7	8.40432946872545E-5
9744	'ACAP1'	mRNA	953.41	389.1	-1.29296675822227	2.34101328529955E-7	6.83005028193158E-5
9767	'JADE3'	mRNA	174.1	437.93	1.33074011059283	4.62715080074384E-6	5.703684987514E-4
9793	'CKAP5'	mRNA	1204.91	2428.38	1.01107220963804	4.51675776339378E-6	5.615376203174E-4
9816	'URB2'	mRNA	321.28	735.03	1.19395000535002	4.68822662396975E-8	2.12296901098963E-5
9818	'NUP58'	mRNA	596.67	1332.02	1.15860330985026	9.44041206891648E-8	3.62109217637571E-5
9837	'GINS1'	mRNA	128.49	525.47	2.0319591425852	1.77184284594671E-7	5.54136414278513E-5
990	'CDC6'	mRNA	138.2	452.33	1.71059185310876	7.43438985020875E-6	7.811969475695E-4
9933	'PUM3'	mRNA	252.93	749.43	1.56706620756554	2.84509553890848E-8	1.46079974293996E-5
9966	'TNFSF15'	mRNA	137.53	530.43	1.94741402972826	1.6696781184817301E-9	1.71457536867555E-6
MIR1204	'MIR1204'	ncRNA	10.46	39.46	1.91538663692283	4.49020775019365E-8	2.08391783317264E-5
MIR142	'MIR142'	ncRNA	173.0	65.92	-1.39208381503145	4.66368674399191E-7	1.165162273405E-4
MIR4704	'MIR4704'	ncRNA	1.41	57.18	5.34589966537369	8.66313338017284E-7	1.762562464547E-4
MIR549A	'MIR549A'	ncRNA	13.4	75.48	2.49380103558649	9.61596415862932E-7	1.900099948102E-4
URS0000117279	'URS0000117279'	lncRNA	0.26	12.95	5.62709140421802	7.87433204217647E-7	1.653673129276E-4
URS0000391D9F	'URS0000391D9F'	lncRNA	38.61	12.62	-1.61362737272605	4.77167499465882E-6	5.821309583053E-4
URS00004211FB	'URS00004211FB'	lncRNA	2.26	28.27	3.64438650128691	1.55951877914293E-7	5.17878353167574E-5
URS0000783A61	'URS0000783A61'	lncRNA	62.33	13.48	-2.20967757247693	1.2067988243185E-7	4.31190873078075E-5
URS0000787B7A	'URS0000787B7A'	lncRNA	95.71	19.84	-2.2700488990165	1.52695875467229E-8	8.85059226624832E-6
URS00008B2509	'URS00008B2509'	lncRNA	11.39	1.1	-3.36796751519201	6.98762008353514E-6	7.488007174973E-4
URS00008B26CD	'URS00008B26CD'	lncRNA	27.32	12.66	-1.10892683410449	6.43092576148552E-6	7.083523506622E-4
URS00008B2DAB	'URS00008B2DAB'	lncRNA	2.83	60.93	4.42952745897279	6.83826672670823E-6	7.388330913395E-4
URS00008B3ABC	'URS00008B3ABC'	lncRNA	53.09	18.0	-1.56052658024518	1.09943723585382E-6	2.064338712325E-4
URS00008B401D	'URS00008B401D'	lncRNA	10.44	34.22	1.71297786997049	8.79368940802832E-6	8.801450530683E-4
URS00008B5176	'URS00008B5176'	lncRNA	12.02	36.85	1.61604044690376	1.60710268752412E-7	5.23975742483647E-5
URS00008B72E8	'URS00008B72E8'	lncRNA	2.11	150.27	6.15423093566658	4.55633919099653E-8	2.09230625209089E-5
URS00008B73BB	'URS00008B73BB'	lncRNA	1.3	21.25	4.02793260672357	8.09376964244378E-6	8.30451147413E-4
URS00008B7D3F	'URS00008B7D3F'	lncRNA	4.98	16.99	1.76961341861316	6.81410743514568E-6	7.385500799895E-4
URS00008B88CF	'URS00008B88CF'	lncRNA	157.72	50.41	-1.6457322166342	4.43210933184888E-6	5.550708876838E-4
URS00008BC9F9	'URS00008BC9F9'	lncRNA	6.91	192.19	4.79687597665871	3.28466098839731E-6	4.561970849859E-4
URS00008BE0CA	'URS00008BE0CA'	lncRNA	49.11	19.88	-1.30458268719571	2.7971075648395E-7	7.88363702445356E-5
URS00008C07CF	'URS00008C07CF'	lncRNA	0.21	12.57	5.87239975638799	1.00793089343137E-5	9.615896669118E-4
URS00008C13E8	'URS00008C13E8'	lncRNA	6.19	88.36	3.83447922169284	1.01864318517453E-6	1.97168447317E-4
URS00008C14BE	'URS00008C14BE'	lncRNA	159.27	32.34	-2.300256991038	1.26705830710304E-7	4.47814116858654E-5
URS00008C33CD	'URS00008C33CD'	lncRNA	646.68	235.82	-1.45534410319327	6.84361748524434E-6	7.388330913395E-4
URS00009AFD36	'URS00009AFD36'	lncRNA	0.99	30.36	4.94506071099577	1.89524771846126E-7	5.82945120762087E-5
URS00009B18D7	'URS00009B18D7'	lncRNA	2.0	55.5	4.79124313632239	5.39828383723145E-6	6.319723398855E-4
URS00009B69F6	'URS00009B69F6'	lncRNA	17.66	77.74	2.13829872541762	9.54072459265089E-6	9.272573123903E-4
URS00009BB7CD	'URS00009BB7CD'	lncRNA	5.32	163.1	4.93781272185425	1.1629964758932202E-9	1.26393487836345E-6
URS00009C222E	'URS00009C222E'	lncRNA	4.23	68.59	4.01796953001913	8.538976386239391E-9	5.89211960535138E-6
URS00009C415A	'URS00009C415A'	lncRNA	0.26	5.8	4.47225490696019	4.12494525120052E-6	5.368809729893E-4
URS0000A205D0	'URS0000A205D0'	lncRNA	19.21	382.92	4.3173454047301	1.71846626920012E-7	5.43965481790617E-5
URS0000CF23BD	'URS0000CF23BD'	lncRNA	0.61	28.88	5.56710333933259	3.47252549116665E-6	4.732177763119E-4
URS0000D49AAE	'URS0000D49AAE'	lncRNA	6.81	297.28	5.44782856816273	8.52654866603821E-11	1.40758208136883E-7
URS0000D56DD2	'URS0000D56DD2'	lncRNA	12.42	217.34	4.12866089987268	6.11273396262039E-6	6.836982845069E-4
URS0000D58CAE	'URS0000D58CAE'	lncRNA	32.6	196.53	2.59186315126571	4.21077244409945E-6	5.410324022632E-4
URS0000D59395	'URS0000D59395'	lncRNA	1.75	18.32	3.3846890794198	6.06299622987051E-6	6.794250852413E-4
URS0000D5939A	'URS0000D5939A'	lncRNA	15.86	71.25	2.16767582712659	7.934725776974911E-9	5.59355276867126E-6
URS0000D59C3D	'URS0000D59C3D'	lncRNA	0.26	23.26	6.46243146296761	6.26301102715222E-7	1.412993759768E-4
URS0000D5A5AC	'URS0000D5A5AC'	lncRNA	17.43	287.23	4.04220576830422	2.45267023266013E-6	3.702141069356E-4
URS0000D5B1F4	'URS0000D5B1F4'	lncRNA	5.73	104.43	4.18794805774921	3.39507242328505E-8	1.70953038641977E-5
URS0000D5B268	'URS0000D5B268'	lncRNA	19.2	4.28	-2.16648634289594	1.42289911849366E-7	4.85778504027096E-5
URS0000D5B423	'URS0000D5B423'	lncRNA	8.49	157.92	4.21681580563177	1.29677495195985E-8	7.82957895184465E-6
URS0000D5B521	'URS0000D5B521'	lncRNA	47.61	2121.64	5.47788714199785	1.42502468981686E-10	2.08814151598276E-7
URS0000D5BAD6	'URS0000D5BAD6'	lncRNA	7.67	203.23	4.72814284232145	2.4001115205698204E-9	2.23578959967938E-6
URS0000D5C876	'URS0000D5C876'	lncRNA	8.77	307.28	5.13083683105468	1.0608354547254E-8	6.91744279140066E-6
URS0000D5D9B9	'URS0000D5D9B9'	lncRNA	0.95	36.75	5.27562496422325	3.97507245753896E-8	1.89200392171512E-5
URS0000D5DB91	'URS0000D5DB91'	lncRNA	9.02	252.69	4.80790179609886	1.00261322829959E-6	1.954496325391E-4
URS0000D5DBBC	'URS0000D5DBBC'	lncRNA	77.28	1058.97	3.77647667285853	2.00237705402753E-7	6.04490748844907E-5
URS0000D5E177	'URS0000D5E177'	lncRNA	15.79	283.2	4.16435203625344	4.84746280680326E-9	3.87841633097698E-6
URS0000D5E224	'URS0000D5E224'	lncRNA	0.22	20.91	6.60260988866886	9.52062643402838E-6	9.272573123903E-4
URS0000E44270	'URS0000E44270'	lncRNA	1.54	43.11	4.80411409825711	3.27957937017305E-6	4.561970849859E-4
URS0000E914E9	'URS0000E914E9'	lncRNA	4.97	102.68	4.37007887579313	4.92143383703259E-6	5.964951615767E-4
URS0000EA6C92	'URS0000EA6C92'	lncRNA	93.53	14.67	-2.67229341601465	7.87913788435407E-8	3.15201769076085E-5
URS0000EBA8CB	'URS0000EBA8CB'	lncRNA	10.64	1.58	-2.74822147842302	1.59865204152467E-6	2.742381317712E-4
URS0000EBD9AE	'URS0000EBD9AE'	lncRNA	0.26	24.73	6.55081338017241	3.3873550918771603E-9	2.9450794287144E-6
URS0000EF1A89	'URS0000EF1A89'	lncRNA	12.72	197.86	3.95966407822728	7.95266884678717E-7	1.659449769874E-4
URS0000EF2CA3	'URS0000EF2CA3'	lncRNA	4.57	102.52	4.48829191504886	1.31086986453024E-7	4.58330009068931E-5
URS00019C5E9B	'URS00019C5E9B'	lncRNA	117.45	44.04	-1.41529649666142	5.06078932967179E-6	6.057960675766E-4
URS00019D6D17	'URS00019D6D17'	lncRNA	35.3	3.95	-3.16109070077615	7.51180239791975E-6	7.843488468572E-4
URS00019E6C23	'URS00019E6C23'	lncRNA	0.86	9.9	3.53197725955709	1.13076356913501E-7	4.08970215461809E-5
URS00019F71A2	'URS00019F71A2'	lncRNA	64.48	14.19	-2.18391780075783	7.89989821393473E-6	8.150832480777E-4
URS0001BCA7DF	'URS0001BCA7DF'	lncRNA	0.22	70.78	8.35471608922904	3.65556722025783E-6	4.894669394557E-4
URS0001BCA825	'URS0001BCA825'	lncRNA	2.22	735.82	8.37216408791691	2.01906457030935E-6	3.238822951253E-4
URS0001BCBC21	'URS0001BCBC21'	lncRNA	0.77	46.4	5.92234578873242	3.29840868943803E-6	4.57132804711E-4
URS0001BCC7EB	'URS0001BCC7EB'	lncRNA	0.57	38.96	6.0828089754247	2.77604980417904E-6	4.058727973228E-4
URS0001BCCA04	'URS0001BCCA04'	lncRNA	12.15	0.41	-4.88978636637921	4.52369042183437E-8	2.08465401541883E-5
URS0001BCCC7F	'URS0001BCCC7F'	lncRNA	5.46	96.31	4.14173642343761	2.9788792591193603E-9	2.62493607147332E-6
URS0001BCCF42	'URS0001BCCF42'	lncRNA	0.5	66.33	7.0559269220124	4.7927233893158E-8	2.16277861874609E-5
URS0001BCD1CA	'URS0001BCD1CA'	lncRNA	0.75	279.48	8.55034520180501	7.53943218517185E-12	1.66653398038845E-8
URS0001BCD7B5	'URS0001BCD7B5'	lncRNA	2.76	82.99	4.91035469646247	2.97127666406597E-6	4.260989746362E-4
URS0001BCDC89	'URS0001BCDC89'	lncRNA	1.8	148.23	6.36245967024609	3.2702490748709E-6	4.561385380741E-4
URS0001BCDE05	'URS0001BCDE05'	lncRNA	1.71	34.23	4.32155678563053	8.77638672248351E-7	1.774530968081E-4
URS0001BCDF63	'URS0001BCDF63'	lncRNA	7.25	109.05	3.91179423137603	6.8444622564079596E-12	1.53900093994732E-8
URS0001BCE1D2	'URS0001BCE1D2'	lncRNA	3.86	155.66	5.33321076060041	1.63007533047341E-7	5.28821577670871E-5
URS0001BCF224	'URS0001BCF224'	lncRNA	3.11	33.84	3.44176098294947	2.5921355631585E-6	3.854656322341E-4
URS0001BCF771	'URS0001BCF771'	lncRNA	0.32	16.2	5.65035910291481	5.83565828781256E-6	6.636182924214E-4
URS0001BD113D	'URS0001BD113D'	lncRNA	0.48	6.98	3.87213851539239	9.16141015346731E-6	9.042039249664E-4
URS0001BD1672	'URS0001BD1672'	lncRNA	13.17	192.28	3.8682483259521	1.88071794084738E-8	1.04817876177611E-5
URS0001BD237E	'URS0001BD237E'	lncRNA	3.49	547.86	7.29619666045964	5.41925714612377E-10	6.79569635299742E-7
URS0001BD2677	'URS0001BD2677'	lncRNA	1.3	41.46	4.99258879891416	2.97320144859835E-6	4.260989746362E-4
URS0001BD355A	'URS0001BD355A'	lncRNA	60.15	19.42	-1.63127553576687	1.5959718199368E-7	5.23975742483647E-5
URS0001BD3664	'URS0001BD3664'	lncRNA	4.49	37.91	3.07835093745257	3.95379834125311E-7	1.021058634999E-4
URS0001BD3A83	'URS0001BD3A83'	lncRNA	10.36	1.66	-2.64431589985404	7.39561362150664E-6	7.803389566737E-4
URS0001BD41DB	'URS0001BD41DB'	lncRNA	0.32	64.93	7.65124322923735	1.81973802677131E-6	3.011689527428E-4
URS0001BD4830	'URS0001BD4830'	lncRNA	44.64	11.91	-1.9061616222721	1.35690374749959E-6	2.39784013862E-4
URS0001BD5B9E	'URS0001BD5B9E'	lncRNA	5.71	47.68	3.06130418140457	2.39260403193755E-6	3.653764108022E-4
URS0001BD60F0	'URS0001BD60F0'	lncRNA	354.25	136.73	-1.37347387752705	2.65496024687559E-6	3.92322395798E-4
URS0001BD650D	'URS0001BD650D'	lncRNA	3.97	57.44	3.853214961827	8.43289691550761E-6	8.518793580448E-4
URS0001BD706A	'URS0001BD706A'	lncRNA	43.57	17.5	-1.3160578171986	2.88031670193562E-6	4.173738918699E-4
URS0001BD758B	'URS0001BD758B'	lncRNA	13.33	316.33	4.56884384717868	3.70565562474153E-7	9.76309249092256E-5
URS0001BD77B4	'URS0001BD77B4'	lncRNA	30.87	476.73	3.94906799415894	2.64183072986525E-6	3.910719121854E-4
URS0001BD782D	'URS0001BD782D'	lncRNA	0.98	38.12	5.28598906495823	1.49671624806502E-7	5.08318358050518E-5
URS0001BD8D16	'URS0001BD8D16'	lncRNA	3.65	91.12	4.64330295858954	1.02427689849109E-7	3.80572853893777E-5
URS0001BD8F43	'URS0001BD8F43'	lncRNA	1.5	42.36	4.81726606118842	9.718787202930111E-9	6.49508953092079E-6
URS0001BD95CA	'URS0001BD95CA'	lncRNA	11.39	1.1	-3.36796751519201	6.98762008353514E-6	7.488007174973E-4
URS0001BD9767	'URS0001BD9767'	lncRNA	2.5	337.48	7.07506657508237	5.02374259408387E-6	6.038445994538E-4
URS0001BD99E7	'URS0001BD99E7'	lncRNA	1.44	235.4	7.35237387038511	7.42112296027273E-6	7.805048397926E-4
URS0001BD9F88	'URS0001BD9F88'	lncRNA	11.62	160.8	3.79024712491045	4.52924665731199E-6	5.625540026793E-4
URS0001BDA397	'URS0001BDA397'	lncRNA	8.53	136.17	3.99611786730379	5.42670035954364E-7	1.277478569295E-4
URS0001BDA41A	'URS0001BDA41A'	lncRNA	10.64	259.75	4.60899704844771	3.66120765535916E-8	1.78782241770753E-5
URS0001BDABFD	'URS0001BDABFD'	lncRNA	2.61	36.22	3.79328249833408	2.6780162283289204E-9	2.39214716724326E-6
URS0001BDBABB	'URS0001BDBABB'	lncRNA	0.26	12.31	5.55083037906033	4.11840006301223E-7	1.051078560112E-4
URS0001BDBCCA	'URS0001BDBCCA'	lncRNA	2.26	28.27	3.64438650128691	1.55951877914293E-7	5.17878353167574E-5
URS0001BDBF19	'URS0001BDBF19'	lncRNA	8.69	35.6	2.03507062322074	1.43706552415321E-6	2.515636246073E-4
URS0001BDC511	'URS0001BDC511'	lncRNA	0.26	24.73	6.55081338017241	3.3873550918771603E-9	2.9450794287144E-6
URS0001BDC519	'URS0001BDC519'	lncRNA	11.78	514.76	5.44999712770586	1.58726177295221E-10	2.22583595827486E-7
URS0001BDCBE9	'URS0001BDCBE9'	lncRNA	8.72	116.13	3.7358827725341	2.19669153483803E-6	3.447431125341E-4
URS0001BDD692	'URS0001BDD692'	lncRNA	1.17	11.02	3.23137135231422	1.55784357538886E-7	5.17878353167574E-5
URS0001BDE4E7	'URS0001BDE4E7'	lncRNA	22.63	6.55	-1.78913955678168	9.54168855751121E-6	9.272573123903E-4
URS0001BDEAF7	'URS0001BDEAF7'	lncRNA	4.23	68.59	4.01796953001913	8.538976386239391E-9	5.89211960535138E-6
URS0001BDFAEB	'URS0001BDFAEB'	lncRNA	6.76	184.83	4.77256556624224	7.64876937292188E-7	1.619341327548E-4
URS0001BE0204	'URS0001BE0204'	lncRNA	2.06	89.94	5.44944987634747	2.95355612162163E-7	8.23051328207873E-5
URS0001BE0706	'URS0001BE0706'	lncRNA	5.96	137.7	4.52982586012109	6.28428806337024E-6	6.969093773677E-4
URS0001BE0A02	'URS0001BE0A02'	lncRNA	2.18	601.66	8.10923748295031	1.4874164429111802E-15	1.61651179501885E-11
URS0001BE129F	'URS0001BE129F'	lncRNA	2.69	22.81	3.08439660782858	1.36630679648837E-8	8.17371104880873E-6
URS0001BE18C7	'URS0001BE18C7'	lncRNA	3.94	56.27	3.83782489195118	3.5965005409581996E-13	1.11675623345015E-9
URS0001BE1E09	'URS0001BE1E09'	lncRNA	10.67	110.13	3.36731789720852	1.67368600167656E-11	3.25781731206937E-8
URS0001BE2628	'URS0001BE2628'	lncRNA	35.72	94.55	1.40435445645676	6.99992424052573E-6	7.495033824533E-4
URS0001BE2EC0	'URS0001BE2EC0'	lncRNA	15.24	3.24	-2.23363251419517	6.04331566314548E-6	6.794250852413E-4
URS0001BE34F4	'URS0001BE34F4'	lncRNA	20.28	3.74	-2.43721475715078	8.29401284479569E-8	3.26786611829012E-5
URS0001BE5561	'URS0001BE5561'	lncRNA	1.04	62.89	5.91215066655666	5.08603139875909E-8	2.25610471043934E-5
URS0001BE7650	'URS0001BE7650'	lncRNA	0.48	32.76	6.0979959083998	2.90865837426838E-6	4.201531596411E-4
URS0001BE7D3A	'URS0001BE7D3A'	lncRNA	5.12	32.52	2.66823306696686	1.99688412610163E-6	3.215106707475E-4
URS0001BE92AF	'URS0001BE92AF'	lncRNA	0.67	22.56	5.07238591817947	4.85821359411784E-7	1.186486752578E-4
URS0001BE948B	'URS0001BE948B'	lncRNA	0.22	17.8	6.3708609633793	8.50097414553103E-7	1.745598057591E-4
URS0001BE9A4F	'URS0001BE9A4F'	lncRNA	1.22	105.42	6.43541624216726	7.92338677471731E-10	9.30926564166449E-7
URS0001BE9A6F	'URS0001BE9A6F'	lncRNA	33.45	12.09	-1.46834851364267	1.55568987603221E-6	2.680122789732E-4
URS0001BEA692	'URS0001BEA692'	lncRNA	5.78	169.2	4.87207410004651	2.08067542045335E-9	2.01000951821054E-6
URS0001BEAC64	'URS0001BEAC64'	lncRNA	26.07	790.34	4.92210340994405	1.14451018526699E-9	1.25429660345878E-6
URS0001BEBA44	'URS0001BEBA44'	lncRNA	1.69	167.4	6.63063492618685	2.52911133419956E-8	1.31933621859854E-5
URS0001BEBB9E	'URS0001BEBB9E'	lncRNA	1.06	11.69	3.4599099985443	8.26575633867027E-6	8.415133590223E-4
URS0001BEC0C7	'URS0001BEC0C7'	lncRNA	15.32	143.28	3.22577631792741	2.2966907689968397E-11	4.40474892115769E-8
URS0001BEC4C1	'URS0001BEC4C1'	lncRNA	27.32	12.66	-1.10892683410449	6.43092576148552E-6	7.083523506622E-4
URS0001BEC7EF	'URS0001BEC7EF'	lncRNA	1.7	104.29	5.93841626069604	8.67874911507334E-6	8.699762227842E-4
URS0001BECB77	'URS0001BECB77'	lncRNA	8.02	105.0	3.71125064640119	3.38163034354232E-8	1.70936171028322E-5
URS0001BECD60	'URS0001BECD60'	lncRNA	0.49	7.0	3.83892481341082	2.57045857023044E-6	3.835541812775E-4
URS0001BED097	'URS0001BED097'	lncRNA	1.14	92.27	6.33322414144259	7.17246315307916E-6	7.642130572784E-4
URS0001BED8C1	'URS0001BED8C1'	lncRNA	1.73	14.82	3.09936293002346	1.02338307327223E-5	9.729841699808E-4
URS0001BEED60	'URS0001BEED60'	lncRNA	18.55	4.29	-2.1117384389185	3.06748520270929E-7	8.40432946872545E-5
URS0001BEEE26	'URS0001BEEE26'	lncRNA	0.76	243.45	8.31946462124013	3.82393455380739E-6	5.052668944628E-4
URS0001BEF85D	'URS0001BEF85D'	lncRNA	138.35	55.32	-1.32239258531509	5.06320372394676E-6	6.057960675766E-4
URS0001BEFB53	'URS0001BEFB53'	lncRNA	6.51	97.3	3.90126977320233	2.801733451435E-12	6.894114491865941E-9
URS0001BF107F	'URS0001BF107F'	lncRNA	0.22	28.46	7.04403196986249	5.01696482444815E-7	1.20717244941E-4
URS0001BF12CA	'URS0001BF12CA'	lncRNA	95.81	22.77	-2.07273799223013	4.34683588345261E-7	1.100762333476E-4
URS0001BF18BB	'URS0001BF18BB'	lncRNA	18.64	199.24	3.41784794328065	4.17891824841783E-8	1.9674860049365E-5
URS0001BF2440	'URS0001BF2440'	lncRNA	5.3	159.2	4.90816051172588	1.62022818072692E-8	9.18704600823919E-6
URS0001BF29F7	'URS0001BF29F7'	lncRNA	11.08	159.26	3.84542865809727	9.07847548757384E-6	9.010421466605E-4
URS0001BF2B02	'URS0001BF2B02'	lncRNA	4.6	61.89	3.75090441488189	7.60968750410079E-7	1.613686822515E-4
URS0001BF2F96	'URS0001BF2F96'	lncRNA	1.25	87.45	6.12419303444092	1.15562927216475E-6	2.138146935947E-4
URS0001BF33D4	'URS0001BF33D4'	lncRNA	10.48	100.09	3.25497413561461	6.96334151981237E-6	7.474273121862E-4
URS0001BF340D	'URS0001BF340D'	lncRNA	31.81	165.75	2.38131836975053	4.24793881485972E-6	5.436652998429E-4
URS0001BF45F8	'URS0001BF45F8'	lncRNA	0.22	18.76	6.44573548789128	1.69545346884951E-7	5.43274113366116E-5
URS0001BF471D	'URS0001BF471D'	lncRNA	26.94	1.92	-3.80957449905815	2.25345587574977E-7	6.67919200081605E-5
URS0001BF5578	'URS0001BF5578'	lncRNA	0.48	20.55	5.42928457152913	2.83322992457017E-7	7.96326897872453E-5
URS0001BF5CA6	'URS0001BF5CA6'	lncRNA	12.02	36.85	1.61604044690376	1.60710268752412E-7	5.23975742483647E-5
URS0001BF64CB	'URS0001BF64CB'	lncRNA	0.0	36.37	22.6474038048238	1.8973022704234102E-14	9.897467023890769E-11
URS0001BF6F06	'URS0001BF6F06'	lncRNA	1.26	21.73	4.10639134623075	4.55676717255489E-7	1.142828443862E-4
URS0001BF736A	'URS0001BF736A'	lncRNA	2.31	183.86	6.31416376729038	5.00949647908547E-8	2.23430325664345E-5
URS0001BF749E	'URS0001BF749E'	lncRNA	8.89	145.01	4.02795081376202	3.3757298052169704E-15	2.93497201698247E-11
URS0001BF7555	'URS0001BF7555'	lncRNA	36.14	461.6	3.67495391125396	8.10301531245472E-6	8.30451147413E-4
URS0001BF8873	'URS0001BF8873'	lncRNA	3.83	894.69	7.86648613621323	9.767331634247169E-12	1.99522837148699E-8
URS0001BF99FF	'URS0001BF99FF'	lncRNA	2.64	176.74	6.06488951486573	1.7310601428422702E-9	1.75227707619064E-6
URS0001BF9FFC	'URS0001BF9FFC'	lncRNA	1.58	14.91	3.24261666807798	5.45623006567709E-6	6.348357102083E-4
URS0001BFA33D	'URS0001BFA33D'	lncRNA	17.39	215.67	3.63214637420919	9.61845845611025E-13	2.61331512407004E-9
URS0001BFA5AE	'URS0001BFA5AE'	lncRNA	1.72	706.26	8.68100070271046	7.95307905125637E-8	3.16219757460244E-5
URS0001BFA900	'URS0001BFA900'	lncRNA	38.1	12.87	-1.56545460834577	5.56404747108586E-8	2.41129709708774E-5
URS00022304D4	'URS00022304D4'	lncRNA	5.62	0.34	-4.06739037788016	8.26244723518838E-6	8.415133590223E-4
URS000223409E	'URS000223409E'	lncRNA	18.57	259.12	3.80294323620226	3.17462413487663E-6	4.475876827566E-4
hsa_circ_0000123	'hsa_circ_0000123'	circRNA	145.35	44.34	-1.71296474428028	9.76143501944159E-9	6.49508953092079E-6
hsa_circ_0000257	'hsa_circ_0000257'	circRNA	32.86	73.51	1.16166976628285	5.5047788547686E-6	6.380605222001E-4
hsa_circ_0000648	'hsa_circ_0000648'	circRNA	0.17	10.91	5.96625195702432	6.46765647602913E-6	7.094023711701E-4
hsa_circ_0000688	'hsa_circ_0000688'	circRNA	162.15	57.52	-1.49527360731843	1.62034240416575E-6	2.762230647054E-4
hsa_circ_0001134	'hsa_circ_0001134'	circRNA	20.56	53.83	1.38825582525618	9.31819298703358E-6	9.108418094393E-4
hsa_circ_0001225	'hsa_circ_0001225'	circRNA	154.17	43.6	-1.82201830603144	9.69004578129147E-6	9.360943115312E-4
hsa_circ_0001306	'hsa_circ_0001306'	circRNA	12.03	0.18	-6.04993729995322	4.81111727771235E-6	5.861618804461E-4
hsa_circ_0001671	'hsa_circ_0001671'	circRNA	46.08	104.03	1.1749431109952	7.16368026715999E-7	1.534074486111E-4
hsa_circ_0002197	'hsa_circ_0002197'	circRNA	28.49	66.57	1.2242247394783	2.23402295449947E-6	3.480885347802E-4
hsa_circ_0002358	'hsa_circ_0002358'	circRNA	255.39	641.23	1.32811442888919	5.80039971362113E-6	6.612404970733E-4
hsa_circ_0002380	'hsa_circ_0002380'	circRNA	136.97	63.4	-1.11128764676095	4.43920512099227E-6	5.550708876838E-4
hsa_circ_0002536	'hsa_circ_0002536'	circRNA	20.87	79.35	1.92682611839253	2.29202187609545E-7	6.73229803988713E-5
hsa_circ_0002764	'hsa_circ_0002764'	circRNA	12.78	139.7	3.45074040306382	1.33596258598044E-7	4.60924763626028E-5
hsa_circ_0002970	'hsa_circ_0002970'	circRNA	0.18	59.68	8.3991141183385	4.53134458380912E-11	7.7757276828614E-8
hsa_circ_0002985	'hsa_circ_0002985'	circRNA	40.8	95.78	1.2310591457276	2.16215258178328E-6	3.405520881078E-4
hsa_circ_0003121	'hsa_circ_0003121'	circRNA	120.4	27.47	-2.13215118754979	5.13814366237812E-7	1.229524781154E-4
hsa_circ_0003178	'hsa_circ_0003178'	circRNA	39.51	101.97	1.36794569309625	2.20715206429775E-6	3.455531050004E-4
hsa_circ_0003605	'hsa_circ_0003605'	circRNA	88.63	35.18	-1.33317981078945	7.75786657288874E-6	8.029699754787E-4
hsa_circ_0003707	'hsa_circ_0003707'	circRNA	0.18	21.1	6.90660163252465	4.08528315567619E-7	1.044670985779E-4
hsa_circ_0003742	'hsa_circ_0003742'	circRNA	42.5	90.72	1.09407102347296	8.30585376099979E-7	1.717972921062E-4
hsa_circ_0003893	'hsa_circ_0003893'	circRNA	0.18	58.71	8.37553320229862	9.79140557260799E-12	1.99522837148699E-8
hsa_circ_0004260	'hsa_circ_0004260'	circRNA	61.29	18.78	-1.70679925278471	7.87088124437513E-7	1.653673129276E-4
hsa_circ_0004411	'hsa_circ_0004411'	circRNA	152.16	54.92	-1.47024855922815	2.85830248339756E-6	4.154459649312E-4
hsa_circ_0005282	'hsa_circ_0005282'	circRNA	450.48	170.81	-1.39902969424456	9.11616322334588E-7	1.82344237235E-4
hsa_circ_0005317	'hsa_circ_0005317'	circRNA	381.99	112.15	-1.76815548948778	6.94282551956658E-7	1.506570033501E-4
hsa_circ_0005341	'hsa_circ_0005341'	circRNA	98.6	319.07	1.69416291458586	1.76628981224343E-6	2.941898925462E-4
hsa_circ_0005445	'hsa_circ_0005445'	circRNA	45.76	143.53	1.64906364194039	6.6669729657801E-6	7.257706839167E-4
hsa_circ_0005930	'hsa_circ_0005930'	circRNA	0.18	13.46	6.26535579357162	1.83251330627956E-6	3.028988882616E-4
hsa_circ_0006184	'hsa_circ_0006184'	circRNA	21.49	61.73	1.52213969443742	7.54320886794368E-7	1.60219476305E-4
hsa_circ_0006311	'hsa_circ_0006311'	circRNA	76.22	318.85	2.06464993603371	1.02274962122022E-6	1.972907891551E-4
hsa_circ_0006616	'hsa_circ_0006616'	circRNA	0.17	9.69	5.79787727022849	7.1564719142575E-6	7.635594744997E-4
hsa_circ_0006744	'hsa_circ_0006744'	circRNA	17.8	0.85	-4.39408142895998	6.45525696200378E-6	7.092353299913E-4
hsa_circ_0007245	'hsa_circ_0007245'	circRNA	42.37	132.03	1.63971519211192	5.98537562604623E-10	7.36398832330961E-7
hsa_circ_0007472	'hsa_circ_0007472'	circRNA	38.2	85.78	1.16724930232179	1.57188889627603E-7	5.19171414244362E-5
hsa_circ_0008400	'hsa_circ_0008400'	circRNA	128.96	62.48	-1.04540020808499	3.00383924019522E-6	4.295457176645E-4
hsa_circ_0008628	'hsa_circ_0008628'	circRNA	0.17	10.0	5.84387255089192	4.57625255417758E-6	5.667730074578E-4
hsa_circ_0008718	'hsa_circ_0008718'	circRNA	56.45	135.15	1.2595261325744	1.93937645527913E-7	5.93588365829316E-5
hsa_circ_0008745	'hsa_circ_0008745'	circRNA	24.45	66.47	1.44267707131437	1.70710661439463E-8	9.59283949938115E-6
hsa_circ_0008865	'hsa_circ_0008865'	circRNA	23.39	65.6	1.4880123153642	6.42471289967342E-7	1.438342203433E-4
hsa_circ_0009075	'hsa_circ_0009075'	circRNA	44.3	20.07	-1.14257478421055	5.8243311406304E-11	9.73820699622196E-8
hsa_circ_0010098	'hsa_circ_0010098'	circRNA	333.73	109.85	-1.6032169582315	1.64934995616585E-7	5.33746835070394E-5
hsa_circ_0010100	'hsa_circ_0010100'	circRNA	172.17	40.41	-2.09115000410953	3.49153101234346E-7	9.31182038803216E-5
hsa_circ_0010163	'hsa_circ_0010163'	circRNA	158.2	33.96	-2.21969964832785	3.35394418094049E-7	9.0559964877299E-5
hsa_circ_0010201	'hsa_circ_0010201'	circRNA	70.06	22.02	-1.67009522489522	2.69725294380344E-6	3.974714606396E-4
hsa_circ_0010516	'hsa_circ_0010516'	circRNA	169.58	39.15	-2.11481413949402	1.91500130419077E-7	5.87635047261268E-5
hsa_circ_0011289	'hsa_circ_0011289'	circRNA	11.14	0.18	-5.94439153725426	4.2834955641017E-6	5.455391347581E-4
hsa_circ_0011994	'hsa_circ_0011994'	circRNA	0.17	13.46	6.26519400258514	2.87162793926749E-6	4.165777060061E-4
hsa_circ_0012077	'hsa_circ_0012077'	circRNA	233.37	66.23	-1.81711796103867	4.25860131397485E-6	5.439622824309E-4
hsa_circ_0012097	'hsa_circ_0012097'	circRNA	8.93	0.18	-5.63333683435166	9.6754624616909E-6	9.353783817208E-4
hsa_circ_0012202	'hsa_circ_0012202'	circRNA	9.09	0.18	-5.65475968330674	9.9238931703309E-6	9.52335929219E-4
hsa_circ_0012257	'hsa_circ_0012257'	circRNA	57.86	26.93	-1.10346757820643	3.23549518551146E-7	8.79077301288495E-5
hsa_circ_0012588	'hsa_circ_0012588'	circRNA	0.18	19.53	6.79741582691983	4.03983524631465E-9	3.37727636953926E-6
hsa_circ_0012592	'hsa_circ_0012592'	circRNA	0.17	13.35	6.25401791656472	1.60023937643635E-6	2.742381317712E-4
hsa_circ_0012660	'hsa_circ_0012660'	circRNA	111.13	34.47	-1.68871611326954	1.75458435372967E-6	2.930971236294E-4
hsa_circ_0013797	'hsa_circ_0013797'	circRNA	196.2	68.42	-1.51980640676174	9.37969152783601E-6	9.156081366786E-4
hsa_circ_0013863	'hsa_circ_0013863'	circRNA	196.31	68.42	-1.52060232478504	9.11128102638241E-6	9.024140204202E-4
hsa_circ_0013884	'hsa_circ_0013884'	circRNA	615.23	235.5	-1.38539497134828	4.33942164406056E-6	5.478467315684E-4
hsa_circ_0014205	'hsa_circ_0014205'	circRNA	215.52	718.09	1.73631038272218	3.29481681085066E-6	4.571207812628E-4
hsa_circ_0014580	'hsa_circ_0014580'	circRNA	11.01	0.18	-5.92841187122761	3.73790823039943E-6	4.979359569637E-4
hsa_circ_0015270	'hsa_circ_0015270'	circRNA	9.85	0.18	-5.77136470821321	1.35143329789698E-8	8.12198956429652E-6
hsa_circ_0015831	'hsa_circ_0015831'	circRNA	0.17	9.88	5.82629077444543	1.58492904958436E-8	9.14595230095331E-6
hsa_circ_0016296	'hsa_circ_0016296'	circRNA	27.67	0.18	-7.2428604618018	8.48180165053335E-13	2.3535194941581E-9
hsa_circ_0016682	'hsa_circ_0016682'	circRNA	0.17	11.3	6.015055098753	3.83888677105133E-6	5.067291682658E-4
hsa_circ_0017622	'hsa_circ_0017622'	circRNA	11.47	0.18	-5.98343311023086	4.66222007840817E-6	5.725267716813E-4
hsa_circ_0018365	'hsa_circ_0018365'	circRNA	12.14	0.18	-6.06309143293155	4.20118960629501E-6	5.403334738707E-4
hsa_circ_0018575	'hsa_circ_0018575'	circRNA	18.32	51.87	1.50149819523872	4.26556870614014E-6	5.443191221245E-4
hsa_circ_0018581	'hsa_circ_0018581'	circRNA	25.38	63.39	1.32091038941231	2.31846431311225E-8	1.23919066964973E-5
hsa_circ_0018651	'hsa_circ_0018651'	circRNA	40.28	97.13	1.26974507295342	7.32200888076158E-7	1.557748430969E-4
hsa_circ_0018702	'hsa_circ_0018702'	circRNA	212.8	75.2	-1.50077511419745	8.82342772482985E-6	8.814426188044E-4
hsa_circ_0018713	'hsa_circ_0018713'	circRNA	435.76	160.67	-1.43943217492049	9.07536092117636E-6	9.010421466605E-4
hsa_circ_0019239	'hsa_circ_0019239'	circRNA	0.17	9.26	5.73465755550076	7.07547182597186E-6	7.563974637342E-4
hsa_circ_0019509	'hsa_circ_0019509'	circRNA	0.18	14.98	6.41925178162901	2.4518477846791804E-9	2.23606803383871E-6
hsa_circ_0019510	'hsa_circ_0019510'	circRNA	18.16	144.67	2.99412554763332	3.64333209181443E-8	1.78782241770753E-5
hsa_circ_0019512	'hsa_circ_0019512'	circRNA	43.41	276.85	2.67291974727689	5.92609269214199E-13	1.7564804055584E-9
hsa_circ_0019692	'hsa_circ_0019692'	circRNA	22.17	57.68	1.37951820580831	4.11959795988746E-6	5.367206472914E-4
hsa_circ_0019938	'hsa_circ_0019938'	circRNA	12.64	0.18	-6.12539419382847	3.35385864501203E-6	4.610302243671E-4
hsa_circ_0019939	'hsa_circ_0019939'	circRNA	13.69	0.18	-6.23830549931583	2.5130620633149E-6	3.775817845474E-4
hsa_circ_0020622	'hsa_circ_0020622'	circRNA	119.44	344.17	1.52683888680103	1.02911153530932E-5	9.773485415283E-4
hsa_circ_0020624	'hsa_circ_0020624'	circRNA	79.43	439.58	2.46837082229093	8.74824668901742E-8	3.42613390975437E-5
hsa_circ_0020783	'hsa_circ_0020783'	circRNA	93.93	31.87	-1.55932605930785	1.03296374776089E-9	1.16132730313997E-6
hsa_circ_0020840	'hsa_circ_0020840'	circRNA	911.64	287.94	-1.66268261682397	3.80481938668557E-6	5.037619495579E-4
hsa_circ_0021193	'hsa_circ_0021193'	circRNA	23.66	66.93	1.49995373523071	1.41915080871797E-8	8.33687174409701E-6
hsa_circ_0021565	'hsa_circ_0021565'	circRNA	25.42	60.79	1.25813197615251	4.32484085246425E-6	5.470651016237E-4
hsa_circ_0021720	'hsa_circ_0021720'	circRNA	0.18	15.23	6.4410992935406	5.65889919115561E-9	4.28683111668823E-6
hsa_circ_0021731	'hsa_circ_0021731'	circRNA	0.18	33.11	7.55260738362373	5.29412618957278E-10	6.70323754381684E-7
hsa_circ_0021740	'hsa_circ_0021740'	circRNA	26.68	244.69	3.19734052957289	1.03302936367013E-7	3.82734444497272E-5
hsa_circ_0022558	'hsa_circ_0022558'	circRNA	0.17	14.0	6.32184777851717	1.7416244403527201E-9	1.75227707619064E-6
hsa_circ_0023248	'hsa_circ_0023248'	circRNA	67.17	18.15	-1.8879689668714	2.99162644489997E-6	4.282688944145E-4
hsa_circ_0023249	'hsa_circ_0023249'	circRNA	137.75	65.66	-1.0688909651219	4.20458334653065E-7	1.068890325804E-4
hsa_circ_0023254	'hsa_circ_0023254'	circRNA	8.83	0.18	-5.61723653546463	1.04157219160782E-5	9.843234591922E-4
hsa_circ_0023256	'hsa_circ_0023256'	circRNA	116.24	37.25	-1.64168201114155	3.82676301627172E-8	1.84839740284102E-5
hsa_circ_0023276	'hsa_circ_0023276'	circRNA	190.79	62.65	-1.60662072908864	7.7320400985568E-7	1.629037171976E-4
hsa_circ_0023513	'hsa_circ_0023513'	circRNA	0.17	8.97	5.68964984307157	7.70731246896944E-6	7.990282327743E-4
hsa_circ_0023779	'hsa_circ_0023779'	circRNA	15.36	42.68	1.47413034655733	7.64759703509434E-6	7.94710252854E-4
hsa_circ_0024688	'hsa_circ_0024688'	circRNA	164.15	60.45	-1.4410689298129	2.11982359278331E-6	3.355058177825E-4
hsa_circ_0024716	'hsa_circ_0024716'	circRNA	61.95	141.16	1.18825933003029	5.49664576477178E-6	6.377625065949E-4
hsa_circ_0024720	'hsa_circ_0024720'	circRNA	40.93	101.06	1.30389527527787	1.54470241865191E-6	2.66824325733E-4
hsa_circ_0025294	'hsa_circ_0025294'	circRNA	63.36	18.88	-1.74639765094734	3.72152136196708E-6	4.967678694175E-4
hsa_circ_0025630	'hsa_circ_0025630'	circRNA	12.57	0.18	-6.11564522353508	2.90916154702997E-6	4.201531596411E-4
hsa_circ_0028100	'hsa_circ_0028100'	circRNA	52.65	18.74	-1.49010433265073	3.43799050861652E-7	9.2178594072481E-5
hsa_circ_0028679	'hsa_circ_0028679'	circRNA	0.17	10.75	5.945755612631	3.30774116503568E-6	4.579395584268E-4
hsa_circ_0029288	'hsa_circ_0029288'	circRNA	30.38	80.33	1.40273282900752	9.61848613991336E-9	6.49508953092079E-6
hsa_circ_0029886	'hsa_circ_0029886'	circRNA	0.17	11.44	6.03414641873796	4.41078810753058E-6	5.531085875419E-4
hsa_circ_0030660	'hsa_circ_0030660'	circRNA	0.17	10.45	5.90655805809371	7.644294681583181E-9	5.41810158097103E-6
hsa_circ_0030957	'hsa_circ_0030957'	circRNA	0.18	17.01	6.59893249428079	6.30834184648638E-7	1.418452417085E-4
hsa_circ_0032520	'hsa_circ_0032520'	circRNA	48.82	18.7	-1.38458176197271	9.76156105404979E-7	1.917509325713E-4
hsa_circ_0034944	'hsa_circ_0034944'	circRNA	156.4	56.53	-1.46819102647782	3.65382358549796E-6	4.894669394557E-4
hsa_circ_0036536	'hsa_circ_0036536'	circRNA	0.97	64.01	6.04746270739284	6.83152491482859E-6	7.388018091918E-4
hsa_circ_0037071	'hsa_circ_0037071'	circRNA	13.55	0.18	-6.22256200190753	2.56582186105592E-6	3.833008682813E-4
hsa_circ_0037866	'hsa_circ_0037866'	circRNA	9.65	0.18	-5.73868339057965	1.00360237895229E-5	9.595660135708E-4
hsa_circ_0037875	'hsa_circ_0037875'	circRNA	79.94	37.56	-1.08993230676836	2.20413029723196E-6	3.45494774896E-4
hsa_circ_0037888	'hsa_circ_0037888'	circRNA	32.87	112.75	1.77823462696872	5.13593004700302E-8	2.2705163290844E-5
hsa_circ_0038685	'hsa_circ_0038685'	circRNA	65.37	29.13	-1.16606728128748	3.27057294467455E-7	8.867604377957E-5
hsa_circ_0039462	'hsa_circ_0039462'	circRNA	800.94	150.74	-2.40966638843193	8.61464916085676E-7	1.760039584968E-4
hsa_circ_0039467	'hsa_circ_0039467'	circRNA	694.97	133.16	-2.38376292375431	4.82469089913116E-7	1.182729442876E-4
hsa_circ_0039471	'hsa_circ_0039471'	circRNA	181.49	48.09	-1.91615847746199	1.91727327047789E-6	3.119502792789E-4
hsa_circ_0039978	'hsa_circ_0039978'	circRNA	1.06	53.85	5.66302859147164	1.25610985758197E-6	2.273118479927E-4
hsa_circ_0040185	'hsa_circ_0040185'	circRNA	33.35	68.43	1.03700030670577	7.47976852951812E-6	7.837407786838E-4
hsa_circ_0040621	'hsa_circ_0040621'	circRNA	21.11	1.04	-4.34242904552029	8.03743084422688E-8	3.18602292872295E-5
hsa_circ_0040802	'hsa_circ_0040802'	circRNA	20.14	107.41	2.41531159107681	3.32709240780454E-6	4.588558232527E-4
hsa_circ_0041515	'hsa_circ_0041515'	circRNA	12.8	0.5	-4.66360269190602	1.99670035765011E-7	6.0417558501842E-5
hsa_circ_0041765	'hsa_circ_0041765'	circRNA	343.84	113.98	-1.59289777466535	1.65413281884245E-6	2.801194836666E-4
hsa_circ_0041767	'hsa_circ_0041767'	circRNA	23.38	1.23	-4.25134600428844	6.46140747023133E-6	7.093135145035E-4
hsa_circ_0042870	'hsa_circ_0042870'	circRNA	0.17	10.35	5.89218971506448	5.3220905993385E-6	6.247348744489E-4
hsa_circ_0043618	'hsa_circ_0043618'	circRNA	0.0	23.87	22.0580209044106	8.86196821631237E-14	3.2103710692510503E-10
hsa_circ_0043632	'hsa_circ_0043632'	circRNA	0.0	26.68	22.2161268346721	5.88179687410046E-14	2.39710793542441E-10
hsa_circ_0043633	'hsa_circ_0043633'	circRNA	0.0	30.1	22.3846114463358	3.78919957410124E-14	1.90064793252467E-10
hsa_circ_0043640	'hsa_circ_0043640'	circRNA	0.0	16.81	21.5714492275063	3.08060598314444E-13	1.00439307322946E-9
hsa_circ_0047748	'hsa_circ_0047748'	circRNA	17.3	0.18	-6.56971586914028	1.8341355680686701E-9	1.79848714368177E-6
hsa_circ_0048848	'hsa_circ_0048848'	circRNA	156.02	47.15	-1.72644474268061	3.52618810377247E-6	4.785158042493E-4
hsa_circ_0050522	'hsa_circ_0050522'	circRNA	39.06	78.54	1.00782345985688	1.93259217272172E-6	3.138717412272E-4
hsa_circ_0050585	'hsa_circ_0050585'	circRNA	34.21	105.04	1.61839202114345	1.00600443242065E-5	9.611580077226E-4
hsa_circ_0050800	'hsa_circ_0050800'	circRNA	108.17	39.51	-1.45292322736178	8.56396122842779E-6	8.604537778161E-4
hsa_circ_0050930	'hsa_circ_0050930'	circRNA	103.14	23.69	-2.12220372926937	5.0157964948448505E-9	3.9405728908144E-6
hsa_circ_0051146	'hsa_circ_0051146'	circRNA	68.02	32.28	-1.07516893821379	3.73630705517051E-6	4.979359569637E-4
hsa_circ_0051337	'hsa_circ_0051337'	circRNA	283.22	83.11	-1.76876426897564	8.41294872994186E-6	8.507777636018E-4
hsa_circ_0051749	'hsa_circ_0051749'	circRNA	0.18	17.51	6.6404698127111	4.45211635830481E-7	1.120893349166E-4
hsa_circ_0052796	'hsa_circ_0052796'	circRNA	0.49	13.71	4.80999483036759	2.26237192094312E-12	5.67398527057302E-9
hsa_circ_0053058	'hsa_circ_0053058'	circRNA	13.6	0.18	-6.22814535826111	1.26620192102235E-8	7.75266307653193E-6
hsa_circ_0054906	'hsa_circ_0054906'	circRNA	60.75	125.5	1.04662623199142	4.4795563860046E-6	5.585098910906E-4
hsa_circ_0055395	'hsa_circ_0055395'	circRNA	190.49	55.3	-1.78440998977735	3.76916357507071E-6	4.996277771157E-4
hsa_circ_0056495	'hsa_circ_0056495'	circRNA	12.71	0.18	-6.13481602360385	1.16616393061929E-8	7.37529726584102E-6
hsa_circ_0057664	'hsa_circ_0057664'	circRNA	0.18	23.02	7.03181617608403	1.2404889307074002E-10	1.90327486939066E-7
hsa_circ_0057668	'hsa_circ_0057668'	circRNA	124.42	369.4	1.56996641402593	1.56060416972631E-7	5.17878353167574E-5
hsa_circ_0057675	'hsa_circ_0057675'	circRNA	142.84	475.76	1.73581917880766	6.7365012263331E-7	1.476991400666E-4
hsa_circ_0057679	'hsa_circ_0057679'	circRNA	0.18	17.41	6.63236533912032	6.16699475323774E-7	1.4011648445E-4
hsa_circ_0059150	'hsa_circ_0059150'	circRNA	36.11	114.49	1.6646439017505	4.49887308937274E-10	5.80911419753016E-7
hsa_circ_0059695	'hsa_circ_0059695'	circRNA	61.81	160.23	1.37412167700846	9.16665934138252E-6	9.042039249664E-4
hsa_circ_0060273	'hsa_circ_0060273'	circRNA	107.78	239.82	1.15388429779775	2.54051526931638E-7	7.28178678786583E-5
hsa_circ_0060761	'hsa_circ_0060761'	circRNA	0.17	9.78	5.81201235973731	5.98254524964643E-6	6.734570589044E-4
hsa_circ_0060801	'hsa_circ_0060801'	circRNA	36.87	93.9	1.34871994040352	3.65027908847308E-6	4.894669394557E-4
hsa_circ_0060803	'hsa_circ_0060803'	circRNA	33.0	0.0	-23.230867852514	4.01376762230651E-15	3.2715969028944003E-11
hsa_circ_0060821	'hsa_circ_0060821'	circRNA	68.95	160.2	1.21618671799239	5.04152125432425E-6	6.048582579477E-4
hsa_circ_0060845	'hsa_circ_0060845'	circRNA	0.18	15.09	6.42729770794339	1.67193888160484E-6	2.817130610394E-4
hsa_circ_0061116	'hsa_circ_0061116'	circRNA	16.36	96.56	2.56107479381373	1.11938724862316E-8	7.26292975269597E-6
hsa_circ_0061772	'hsa_circ_0061772'	circRNA	28.61	93.68	1.71124982932758	5.20199305497178E-6	6.178669619892E-4
hsa_circ_0061824	'hsa_circ_0061824'	circRNA	14.97	0.18	-6.36449505818423	2.08161537027875E-6	3.310656933108E-4
hsa_circ_0061844	'hsa_circ_0061844'	circRNA	0.18	15.3	6.44855589474311	9.86262750160341E-10	1.11846483967096E-6
hsa_circ_0063017	'hsa_circ_0063017'	circRNA	97.58	36.95	-1.40096581794357	3.80748574234808E-8	1.84592287393429E-5
hsa_circ_0063363	'hsa_circ_0063363'	circRNA	264.01	56.8	-2.21656042377827	2.82830398008301E-6	4.116665887974E-4
hsa_circ_0063565	'hsa_circ_0063565'	circRNA	70.29	25.99	-1.43529750497036	5.13271299678892E-6	6.12427049841E-4
hsa_circ_0063635	'hsa_circ_0063635'	circRNA	82.54	32.42	-1.34817618228651	1.21590491519843E-6	2.220941795526E-4
hsa_circ_0063672	'hsa_circ_0063672'	circRNA	104.69	35.64	-1.5544975440447	8.67201783530972E-9	5.93623271572757E-6
hsa_circ_0063676	'hsa_circ_0063676'	circRNA	168.82	48.53	-1.79863016609596	1.04960423551074E-6	2.004160122608E-4
hsa_circ_0063745	'hsa_circ_0063745'	circRNA	16.75	0.18	-6.52294914354049	1.80208241433209E-6	2.986258933483E-4
hsa_circ_0063841	'hsa_circ_0063841'	circRNA	61.14	21.27	-1.52334058793419	6.2873523306597E-8	2.65026201149385E-5
hsa_circ_0064538	'hsa_circ_0064538'	circRNA	11.97	0.18	-6.04012572805142	5.57109229338148E-13	1.68966046846825E-9
hsa_circ_0064859	'hsa_circ_0064859'	circRNA	211.57	86.42	-1.29164636939637	9.22565569998866E-6	9.066796443963E-4
hsa_circ_0064863	'hsa_circ_0064863'	circRNA	201.96	83.05	-1.281936946983	4.36358166080965E-6	5.487719404961E-4
hsa_circ_0066067	'hsa_circ_0066067'	circRNA	159.34	24.92	-2.67671288978429	4.18998927101508E-6	5.394727880257E-4
hsa_circ_0066180	'hsa_circ_0066180'	circRNA	139.3	347.03	1.31687815621233	1.66460590578596E-7	5.37350443571971E-5
hsa_circ_0067402	'hsa_circ_0067402'	circRNA	0.17	9.64	5.78935608466708	7.24831114722777E-6	7.697367504259E-4
hsa_circ_0068950	'hsa_circ_0068950'	circRNA	96.74	38.14	-1.34295813810554	1.04895889004968E-7	3.86612197993288E-5
hsa_circ_0070732	'hsa_circ_0070732'	circRNA	13.84	0.18	-6.25467400098205	3.40130875740792E-6	4.649703161397E-4
hsa_circ_0072451	'hsa_circ_0072451'	circRNA	15.84	64.47	2.02496585939673	3.67393634126149E-8	1.78782241770753E-5
hsa_circ_0072642	'hsa_circ_0072642'	circRNA	0.17	11.67	6.06375079992684	5.991418267013791E-9	4.46497607595774E-6
hsa_circ_0072805	'hsa_circ_0072805'	circRNA	62.58	21.41	-1.54720325510355	1.62241205048796E-6	2.762230647054E-4
hsa_circ_0073169	'hsa_circ_0073169'	circRNA	15.19	0.18	-6.38498305405178	1.15934381830256E-8	7.37529726584102E-6
hsa_circ_0073761	'hsa_circ_0073761'	circRNA	106.77	450.13	2.0758934066347	7.5132504383346E-9	5.35431997767982E-6
hsa_circ_0073769	'hsa_circ_0073769'	circRNA	0.17	10.77	5.94886390214465	4.72028922741005E-6	5.780249010259E-4
hsa_circ_0073773	'hsa_circ_0073773'	circRNA	58.71	256.65	2.1281042094493	5.98325294786592E-7	1.36656030332E-4
hsa_circ_0073775	'hsa_circ_0073775'	circRNA	84.51	385.15	2.18816094443756	2.43501416106858E-8	1.28124488171869E-5
hsa_circ_0074710	'hsa_circ_0074710'	circRNA	48.39	108.79	1.16878492619033	4.15683451420649E-9	3.40951932811471E-6
hsa_circ_0074952	'hsa_circ_0074952'	circRNA	9.47	0.18	-5.7154162323742	7.54495722214553E-6	7.865512359121E-4
hsa_circ_0074995	'hsa_circ_0074995'	circRNA	191.3	486.18	1.34566291633016	4.86248921805631E-6	5.909986312887E-4
hsa_circ_0075005	'hsa_circ_0075005'	circRNA	249.68	692.68	1.47212104871483	2.02204367224515E-6	3.239617021079E-4
hsa_circ_0075010	'hsa_circ_0075010'	circRNA	0.17	9.85	5.82191571143633	7.27920206103124E-6	7.711755782204E-4
hsa_circ_0075019	'hsa_circ_0075019'	circRNA	59.59	184.02	1.62680658503193	3.41394138729246E-6	4.662085508102E-4
hsa_circ_0075020	'hsa_circ_0075020'	circRNA	45.47	184.1	2.01747938655468	6.86535614408244E-7	1.492242369217E-4
hsa_circ_0075021	'hsa_circ_0075021'	circRNA	29.0	98.76	1.7676564029376	1.81430387041549E-7	5.64707492267865E-5
hsa_circ_0075174	'hsa_circ_0075174'	circRNA	57.41	116.1	1.01590543890621	1.99327507434806E-6	3.213262902609E-4
hsa_circ_0075591	'hsa_circ_0075591'	circRNA	204.92	87.09	-1.23456727005273	5.27593500626237E-6	6.209937399293E-4
hsa_circ_0075592	'hsa_circ_0075592'	circRNA	63.04	18.53	-1.76606560220862	2.09443377078354E-6	3.322938932077E-4
hsa_circ_0075594	'hsa_circ_0075594'	circRNA	250.52	120.81	-1.05221985864536	1.40072209273829E-6	2.455311447909E-4
hsa_circ_0076636	'hsa_circ_0076636'	circRNA	20.66	62.16	1.58889613215169	2.34226540331607E-6	3.597956920771E-4
hsa_circ_0076640	'hsa_circ_0076640'	circRNA	78.39	177.46	1.17871325696991	3.36237985843362E-7	9.06001589333925E-5
hsa_circ_0077800	'hsa_circ_0077800'	circRNA	0.17	10.93	5.96935464738204	5.86276537961542E-6	6.660213823889E-4
hsa_circ_0078097	'hsa_circ_0078097'	circRNA	8.25	0.18	-5.5212881014239	2.9155315896246E-8	1.48526973539411E-5
hsa_circ_0079164	'hsa_circ_0079164'	circRNA	37.77	83.46	1.14394949697041	1.73787008010872E-7	5.47450064003329E-5
hsa_circ_0079726	'hsa_circ_0079726'	circRNA	32.6	75.15	1.20488899205436	3.09101897032573E-6	4.391233540468E-4
hsa_circ_0080270	'hsa_circ_0080270'	circRNA	51.3	138.79	1.43588684047045	5.59789168485966E-6	6.449196502482E-4
hsa_circ_0080301	'hsa_circ_0080301'	circRNA	39.4	92.89	1.23741414578635	2.75727409996676E-6	4.03580136641E-4
hsa_circ_0080842	'hsa_circ_0080842'	circRNA	31.62	80.42	1.34653806317161	5.33919679310428E-7	1.265734036643E-4
hsa_circ_0081578	'hsa_circ_0081578'	circRNA	13.49	0.18	-6.21714658935631	1.28458903901132E-8	7.79207811733311E-6
hsa_circ_0081793	'hsa_circ_0081793'	circRNA	0.17	8.69	5.64500074449528	9.11305651108766E-6	9.024140204202E-4
hsa_circ_0082094	'hsa_circ_0082094'	circRNA	0.17	9.83	5.81782756558446	6.60028897006145E-6	7.211509715127E-4
hsa_circ_0082136	'hsa_circ_0082136'	circRNA	0.17	9.67	5.79419596508387	6.71092689802143E-6	7.290670893241E-4
hsa_circ_0082616	'hsa_circ_0082616'	circRNA	0.18	16.63	6.56751218751585	3.6579136181913905E-9	3.07772131946084E-6
hsa_circ_0082620	'hsa_circ_0082620'	circRNA	0.17	13.8	6.30141300854629	1.30961415391856E-6	2.349289269371E-4
hsa_circ_0083761	'hsa_circ_0083761'	circRNA	90.3	33.96	-1.41090174261174	3.08755220951981E-6	4.391091836472E-4
hsa_circ_0083949	'hsa_circ_0083949'	circRNA	32.03	71.61	1.16079674223252	8.83820717555035E-6	8.814426188044E-4
hsa_circ_0084110	'hsa_circ_0084110'	circRNA	0.17	9.59	5.78531993060593	1.21902508661468E-8	7.57043603194543E-6
hsa_circ_0084127	'hsa_circ_0084127'	circRNA	46.04	0.18	-7.97144288488063	1.94350521189371E-7	5.93588365829316E-5
hsa_circ_0084319	'hsa_circ_0084319'	circRNA	50.52	147.43	1.54507264837973	5.00446689298156E-7	1.207067635606E-4
hsa_circ_0084347	'hsa_circ_0084347'	circRNA	0.17	11.03	5.98239847460956	1.17079217866986E-8	7.37529726584102E-6
hsa_circ_0084408	'hsa_circ_0084408'	circRNA	0.17	12.11	6.11362618051087	3.76481794213178E-6	4.996277771157E-4
hsa_circ_0084804	'hsa_circ_0084804'	circRNA	98.65	25.82	-1.9337819297631	6.41258028752054E-7	1.438342203433E-4
hsa_circ_0084805	'hsa_circ_0084805'	circRNA	117.49	34.64	-1.76205281452305	6.85480008389296E-7	1.492242369217E-4
hsa_circ_0085138	'hsa_circ_0085138'	circRNA	137.23	307.23	1.16275371004666	2.32080473847861E-6	3.573409090539E-4
hsa_circ_0085152	'hsa_circ_0085152'	circRNA	34.06	75.56	1.14967167762254	1.08577313907801E-6	2.05218991207E-4
hsa_circ_0085156	'hsa_circ_0085156'	circRNA	560.9	1363.47	1.28147023578279	8.19739948390938E-6	8.36513187554E-4
hsa_circ_0085320	'hsa_circ_0085320'	circRNA	62.68	150.32	1.26204158781948	9.60883124269769E-6	9.32392653658E-4
hsa_circ_0085323	'hsa_circ_0085323'	circRNA	0.18	16.07	6.51875394172344	6.39621347272362E-10	7.72372388930788E-7
hsa_circ_0085612	'hsa_circ_0085612'	circRNA	0.17	10.91	5.9664825476112	4.24138293270974E-6	5.433594844492E-4
hsa_circ_0085722	'hsa_circ_0085722'	circRNA	30.76	64.54	1.06910134029512	2.74489538293779E-6	4.022196981638E-4
hsa_circ_0087206	'hsa_circ_0087206'	circRNA	13.04	0.18	-6.16852862980484	4.0838420280817805E-9	3.39232011523749E-6
hsa_circ_0087485	'hsa_circ_0087485'	circRNA	24.1	54.87	1.18707537210113	3.32394411562145E-6	4.588558232527E-4
hsa_circ_0087773	'hsa_circ_0087773'	circRNA	0.17	11.41	6.0303958223495	2.92318351668556E-6	4.207803292809E-4
hsa_circ_0088179	'hsa_circ_0088179'	circRNA	65.33	25.71	-1.34551373988533	7.02124422371731E-7	1.513101300694E-4
hsa_circ_0088517	'hsa_circ_0088517'	circRNA	559.29	1338.02	1.25843501748002	5.96015015367696E-6	6.729809370491E-4
hsa_circ_0088518	'hsa_circ_0088518'	circRNA	957.33	2158.09	1.17266422188804	6.85050015949551E-6	7.389644154678E-4
hsa_circ_0088641	'hsa_circ_0088641'	circRNA	640.49	1346.77	1.0722477294799	6.32633077006015E-6	7.003806684018E-4
hsa_circ_0089953	'hsa_circ_0089953'	circRNA	0.17	12.45	6.15389081448873	4.29920338246645E-6	5.463496708001E-4
hsa_circ_0090121	'hsa_circ_0090121'	circRNA	127.77	272.41	1.09225278714652	5.98120299671022E-6	6.734570589044E-4
hsa_circ_0090478	'hsa_circ_0090478'	circRNA	0.18	18.74	6.73793886963689	6.92490289086711E-10	8.28542394965536E-7
hsa_circ_0091498	'hsa_circ_0091498'	circRNA	27.01	88.14	1.70637362565038	6.21730619537948E-6	6.918344602989E-4
hsa_circ_0092636	'hsa_circ_0092636'	circRNA	19.6	0.18	-6.75049718717401	1.32794593662931E-14	7.529742144587429E-11
hsa_circ_0094046	'hsa_circ_0094046'	circRNA	0.17	8.44	5.6030842722175	1.02360486233468E-5	9.729841699808E-4
hsa_circ_0094396	'hsa_circ_0094396'	circRNA	60.35	0.0	-23.5490640081896	1.6744385446841102E-15	1.6797838677306002E-11
hsa_circ_0096514	'hsa_circ_0096514'	circRNA	0.17	9.78	5.81181669474979	6.12594638719962E-6	6.845889443758E-4
hsa_circ_0096834	'hsa_circ_0096834'	circRNA	11.48	29.11	1.34218471881889	8.82048028216625E-7	1.777933440492E-4
hsa_circ_0097128	'hsa_circ_0097128'	circRNA	10.07	0.18	-5.80180605888617	5.69998400387881E-6	6.520731700577E-4
hsa_circ_0097434	'hsa_circ_0097434'	circRNA	9.64	0.18	-5.73774073237995	9.32388004141819E-6	9.108418094393E-4
hsa_circ_0097974	'hsa_circ_0097974'	circRNA	0.18	25.29	7.16675016336064	1.21299975381729E-7	4.32222302989296E-5
hsa_circ_0098888	'hsa_circ_0098888'	circRNA	377.27	100.35	-1.91061681545083	5.44374897935028E-6	6.348357102083E-4
hsa_circ_0099784	'hsa_circ_0099784'	circRNA	0.17	9.53	5.77515904322107	7.19098664165022E-6	7.647238931971E-4
hsa_circ_0100887	'hsa_circ_0100887'	circRNA	0.58	12.74	4.45579134619773	1.32729079388223E-6	2.367970299372E-4
hsa_circ_0101364	'hsa_circ_0101364'	circRNA	872.25	98.57	-3.14545401342778	2.58155355400915E-6	3.843302588425E-4
hsa_circ_0102618	'hsa_circ_0102618'	circRNA	344.21	106.68	-1.68998063857122	3.01546159142666E-6	4.307354035552E-4
hsa_circ_0103091	'hsa_circ_0103091'	circRNA	14.61	0.18	-6.33149948604878	1.613051338544E-6	2.757091616202E-4
hsa_circ_0104142	'hsa_circ_0104142'	circRNA	50.48	24.32	-1.05357897805744	4.77053232218803E-7	1.180093551301E-4
hsa_circ_0105348	'hsa_circ_0105348'	circRNA	17.42	0.18	-6.58197926573961	1.72623895525868E-6	2.893669066196E-4
hsa_circ_0106541	'hsa_circ_0106541'	circRNA	0.17	11.34	6.0220992461152	3.21280066627668E-6	4.500509118071E-4
hsa_circ_0108664	'hsa_circ_0108664'	circRNA	15.8	0.18	-6.43921872948326	3.6005226474714804E-9	3.07221082896403E-6
hsa_circ_0109482	'hsa_circ_0109482'	circRNA	16.83	0.18	-6.53227939399321	1.88384962446292E-6	3.094234871213E-4
hsa_circ_0109648	'hsa_circ_0109648'	circRNA	156.9	46.97	-1.74007935164606	6.66432182303269E-7	1.468120828633E-4
hsa_circ_0109775	'hsa_circ_0109775'	circRNA	0.18	16.33	6.54108264157792	7.07528887369516E-7	1.517637826419E-4
hsa_circ_0109788	'hsa_circ_0109788'	circRNA	294.09	70.86	-2.0532348430746	2.7351993537604E-6	4.012497454675E-4
hsa_circ_0110042	'hsa_circ_0110042'	circRNA	32.09	1.01	-4.99393892752084	1.32833261154889E-7	4.60730046636033E-5
hsa_circ_0111017	'hsa_circ_0111017'	circRNA	13.24	0.18	-6.18815379201761	3.66168246416636E-6	4.897828908351E-4
hsa_circ_0111227	'hsa_circ_0111227'	circRNA	56.89	27.79	-1.03391783721417	2.40837269449015E-6	3.666427765603E-4
hsa_circ_0111792	'hsa_circ_0111792'	circRNA	95.36	37.66	-1.34046931999533	4.89417440139794E-6	5.94295860855E-4
hsa_circ_0111798	'hsa_circ_0111798'	circRNA	110.73	51.68	-1.09943323386097	4.09921629377915E-6	5.345992929532E-4
hsa_circ_0113625	'hsa_circ_0113625'	circRNA	80.13	25.61	-1.64556184786236	2.6653643366351E-7	7.57306078349164E-5
hsa_circ_0114838	'hsa_circ_0114838'	circRNA	19.62	57.53	1.55201261096075	6.20785958954309E-7	1.403116132357E-4
hsa_circ_0115372	'hsa_circ_0115372'	circRNA	40.3	124.36	1.62582751798308	2.61176354290947E-7	7.46958645720479E-5
hsa_circ_0115373	'hsa_circ_0115373'	circRNA	40.99	143.96	1.81230829839682	6.96753326475716E-7	1.50786520267E-4
hsa_circ_0116096	'hsa_circ_0116096'	circRNA	34.13	88.72	1.37831886792594	3.37347050288984E-6	4.624159398631E-4
hsa_circ_0116130	'hsa_circ_0116130'	circRNA	18.87	0.18	-6.69569509344275	2.4400233617260303E-9	2.23606803383871E-6
hsa_circ_0118439	'hsa_circ_0118439'	circRNA	0.17	8.98	5.69152082748724	7.16047415798192E-6	7.635594744997E-4
hsa_circ_0121124	'hsa_circ_0121124'	circRNA	95.23	43.0	-1.14721437223444	7.54345446739539E-6	7.865512359121E-4
hsa_circ_0121197	'hsa_circ_0121197'	circRNA	21.15	52.44	1.30960239790922	1.05921289594348E-7	3.88025982653002E-5
hsa_circ_0121666	'hsa_circ_0121666'	circRNA	20.33	0.18	-6.79845154230035	1.47253815240999E-6	2.570830831948E-4
hsa_circ_0123119	'hsa_circ_0123119'	circRNA	0.17	9.6	5.78410914858123	7.41720490930369E-6	7.805048397926E-4
hsa_circ_0123481	'hsa_circ_0123481'	circRNA	0.17	8.65	5.63743672040192	9.45507512673993E-6	9.215871619236E-4
hsa_circ_0127021	'hsa_circ_0127021'	circRNA	24.2	60.47	1.32147321789731	8.11093112011592E-7	1.681696473815E-4
hsa_circ_0127818	'hsa_circ_0127818'	circRNA	68.08	316.1	2.21513598009662	8.84044738255765E-6	8.814426188044E-4
hsa_circ_0127825	'hsa_circ_0127825'	circRNA	0.17	12.63	6.1745678105961	5.571711253122181E-9	4.2493258659411E-6
hsa_circ_0128030	'hsa_circ_0128030'	circRNA	69.67	354.98	2.34910306450712	1.60431435012847E-6	2.745756640052E-4
hsa_circ_0128314	'hsa_circ_0128314'	circRNA	9.01	0.18	-5.64552763063918	9.23344443753276E-6	9.067617893982E-4
hsa_circ_0128566	'hsa_circ_0128566'	circRNA	20.23	0.18	-6.79164397469394	1.31275938814771E-6	2.349883072355E-4
hsa_circ_0129373	'hsa_circ_0129373'	circRNA	0.17	13.77	6.29878447881791	1.3973934177122401E-9	1.46968598847534E-6
hsa_circ_0130177	'hsa_circ_0130177'	circRNA	0.18	18.41	6.71273657233699	5.62085079413052E-16	8.14492507018368E-12
hsa_circ_0131355	'hsa_circ_0131355'	circRNA	12.41	0.51	-4.61365059338512	5.66091887593162E-7	1.31850130621E-4
hsa_circ_0132908	'hsa_circ_0132908'	circRNA	0.18	14.91	6.41212654919156	8.29956561292888E-14	3.09253671260034E-10
hsa_circ_0133116	'hsa_circ_0133116'	circRNA	0.17	11.53	6.04554576234738	3.37085768248862E-6	4.624159398631E-4
hsa_circ_0133828	'hsa_circ_0133828'	circRNA	10.34	0.18	-5.84044888206806	5.22107209683745E-6	6.184831661739E-4
hsa_circ_0134657	'hsa_circ_0134657'	circRNA	0.18	14.38	6.3596539322518	2.3610538252111703E-9	2.21522902600658E-6
hsa_circ_0135373	'hsa_circ_0135373'	circRNA	0.17	11.17	6.00054255780023	5.68662947657143E-9	4.28683111668823E-6
hsa_circ_0136678	'hsa_circ_0136678'	circRNA	41.17	87.33	1.08497882923604	5.24478776229882E-6	6.190036163078E-4
hsa_circ_0137146	'hsa_circ_0137146'	circRNA	9.54	0.18	-5.72597008901246	7.44225432810427E-6	7.811969475695E-4
hsa_circ_0138094	'hsa_circ_0138094'	circRNA	56.52	18.74	-1.5927708975018	2.66395105033378E-7	7.57306078349164E-5
hsa_circ_0138632	'hsa_circ_0138632'	circRNA	30.14	88.67	1.55705057364808	2.67382495242613E-6	3.944647977043E-4
hsa_circ_0139340	'hsa_circ_0139340'	circRNA	0.17	9.82	5.81856210080211	5.27021477802466E-6	6.208808132575E-4
