# Supplementary material for: Expression profiles and gene set enrichment analysis of the transcriptomes from the cancer tissue, white adipose tissue and paracancer tissue with colorectal cancer
Source: PeerJ. 2024 Mar 29;12:e17105. doi: 10.7717/peerj.17105 (PMC10984182; doi:10.7717/peerj.17105)
Supplement: Table S5 [file peerj-12-17105-s006.xlsx]

## Sheet: Sheet1
5144	Malaria	Human Diseases	Infectious disease: parasitic	30	1023	50	7932	0.6	5.00653e-15	1.68219e-12
4610	Complement and coagulation cascades	Organismal Systems	Immune system	35	1023	85	7932	0.411765	6.03327e-11	1.01359e-08
4380	Osteoclast differentiation	Organismal Systems	Development and regeneration	44	1023	127	7932	0.346457	1.96075e-10	2.19604e-08
4015	Rap1 signaling pathway	Environmental Information Processing	Signal transduction	57	1023	210	7932	0.271429	1.67864e-08	1.41006e-06
4923	Regulation of lipolysis in adipocytes	Organismal Systems	Endocrine system	24	1023	56	7932	0.428571	2.48261e-08	1.66831e-06
4933	AGE-RAGE signaling pathway in diabetic complications	Human Diseases	Endocrine and metabolic disease	34	1023	100	7932	0.34	3.9322e-08	2.20203e-06
4151	PI3K-Akt signaling pathway	Environmental Information Processing	Signal transduction	81	1023	354	7932	0.228814	8.62983e-08	4.14232e-06
4010	MAPK signaling pathway	Environmental Information Processing	Signal transduction	70	1023	294	7932	0.238095	1.33634e-07	5.61262e-06
4060	Cytokine-cytokine receptor interaction	Environmental Information Processing	Signaling molecules and interaction	70	1023	295	7932	0.237288	1.539e-07	5.74561e-06
5133	Pertussis	Human Diseases	Infectious disease: bacterial	27	1023	76	7932	0.355263	3.59798e-07	1.20892e-05
4510	Focal adhesion	Cellular Processes	Cellular community - eukaryotes	51	1023	201	7932	0.253731	9.37234e-07	2.86282e-05
5418	Fluid shear stress and atherosclerosis	Human Diseases	Cardiovascular disease	39	1023	138	7932	0.282609	1.03804e-06	2.90651e-05
5202	Transcriptional misregulation in cancer	Human Diseases	Cancer: overview	47	1023	192	7932	0.244792	7.19315e-06	0.000181606
5146	Amoebiasis	Human Diseases	Infectious disease: parasitic	30	1023	102	7932	0.294118	7.56691e-06	0.000181606
5200	Pathways in cancer	Human Diseases	Cancer: overview	102	1023	530	7932	0.192453	1.1968e-05	0.000268084
5205	Proteoglycans in cancer	Human Diseases	Cancer: overview	48	1023	202	7932	0.237624	1.36099e-05	0.000285587
4061	Viral protein interaction with cytokine and cytokine receptor	Environmental Information Processing	Signaling molecules and interaction	29	1023	100	7932	0.29	1.44494e-05	0.000285587
4072	Phospholipase D signaling pathway	Environmental Information Processing	Signal transduction	38	1023	148	7932	0.256757	1.6997e-05	0.000317277
5142	Chagas disease	Human Diseases	Infectious disease: parasitic	29	1023	102	7932	0.284314	2.18959e-05	0.000387212
4512	ECM-receptor interaction	Environmental Information Processing	Signaling molecules and interaction	26	1023	88	7932	0.295455	2.77457e-05	0.000466127
4014	Ras signaling pathway	Environmental Information Processing	Signal transduction	52	1023	232	7932	0.224138	3.4018e-05	0.000544289
3320	PPAR signaling pathway	Organismal Systems	Endocrine system	23	1023	75	7932	0.306667	4.15994e-05	0.000635336
4668	TNF signaling pathway	Environmental Information Processing	Signal transduction	30	1023	112	7932	0.267857	5.52519e-05	0.000807159
5221	Acute myeloid leukemia	Human Diseases	Cancer: specific types	21	1023	67	7932	0.313433	6.23109e-05	0.000872352
4020	Calcium signaling pathway	Environmental Information Processing	Signal transduction	52	1023	240	7932	0.216667	8.78868e-05	0.0011812
5150	Staphylococcus aureus infection	Human Diseases	Infectious disease: bacterial	26	1023	95	7932	0.273684	0.000115896	0.00149773
4145	Phagosome	Cellular Processes	Transport and catabolism	36	1023	151	7932	0.238411	0.000148367	0.00180996
5417	Lipid and atherosclerosis	Human Diseases	Cardiovascular disease	47	1023	215	7932	0.218605	0.000152043	0.00180996
4926	Relaxin signaling pathway	Organismal Systems	Endocrine system	32	1023	129	7932	0.248062	0.000156216	0.00180996
5134	Legionellosis	Human Diseases	Infectious disease: bacterial	18	1023	57	7932	0.315789	0.000185033	0.00207237
5224	Breast cancer	Human Diseases	Cancer: specific types	34	1023	147	7932	0.231293	0.000411248	0.00445739
4625	C-type lectin receptor signaling pathway	Organismal Systems	Immune system	26	1023	104	7932	0.25	0.000552667	0.00571011
5218	Melanoma	Human Diseases	Cancer: specific types	20	1023	72	7932	0.277778	0.000560815	0.00571011
4062	Chemokine signaling pathway	Organismal Systems	Immune system	41	1023	192	7932	0.213542	0.000652517	0.0064484
4024	cAMP signaling pathway	Environmental Information Processing	Signal transduction	45	1023	221	7932	0.20362	0.00105647	0.0101421
5143	African trypanosomiasis	Human Diseases	Infectious disease: parasitic	12	1023	37	7932	0.324324	0.00166627	0.0155518
4514	Cell adhesion molecules	Environmental Information Processing	Signaling molecules and interaction	32	1023	149	7932	0.214765	0.00222622	0.0197853
532	Glycosaminoglycan biosynthesis - chondroitin sulfate / dermatan sulfate	Metabolism	Glycan biosynthesis and metabolism	8	1023	20	7932	0.4	0.00223762	0.0197853
5215	Prostate cancer	Human Diseases	Cancer: specific types	23	1023	97	7932	0.237113	0.00239645	0.0206464
4630	JAK-STAT signaling pathway	Environmental Information Processing	Signal transduction	34	1023	162	7932	0.209877	0.0024689	0.0207388
4662	B cell receptor signaling pathway	Organismal Systems	Immune system	20	1023	82	7932	0.243902	0.0031627	0.0259187
4611	Platelet activation	Organismal Systems	Immune system	27	1023	124	7932	0.217742	0.00388529	0.0310823
5206	MicroRNAs in cancer	Human Diseases	Cancer: overview	33	1023	161	7932	0.204969	0.00419091	0.0327476
4213	Longevity regulating pathway - multiple species	Organismal Systems	Aging	16	1023	62	7932	0.258065	0.00437743	0.0334277
4670	Leukocyte transendothelial migration	Organismal Systems	Immune system	25	1023	114	7932	0.219298	0.00484916	0.0362071
1522	Endocrine resistance	Human Diseases	Drug resistance: antineoplastic	22	1023	97	7932	0.226804	0.00523559	0.0381908
4974	Protein digestion and absorption	Organismal Systems	Digestive system	23	1023	103	7932	0.223301	0.00534217	0.0381908
250	Alanine, aspartate and glutamate metabolism	Metabolism	Amino acid metabolism	11	1023	37	7932	0.297297	0.00547575	0.0383303
4064	NF-kappa B signaling pathway	Environmental Information Processing	Signal transduction	23	1023	104	7932	0.221154	0.00604625	0.0406308
4620	Toll-like receptor signaling pathway	Organismal Systems	Immune system	23	1023	104	7932	0.221154	0.00604625	0.0406308
5323	Rheumatoid arthritis	Human Diseases	Immune disease	21	1023	93	7932	0.225806	0.00662863	0.043671
5140	Leishmaniasis	Human Diseases	Infectious disease: parasitic	18	1023	76	7932	0.236842	0.00688866	0.0445113
4928	Parathyroid hormone synthesis, secretion and action	Organismal Systems	Endocrine system	23	1023	106	7932	0.216981	0.00768464	0.0487177
1521	EGFR tyrosine kinase inhibitor resistance	Human Diseases	Drug resistance: antineoplastic	18	1023	79	7932	0.227848	0.0104198	0.0648341
4925	Aldosterone synthesis and secretion	Organismal Systems	Endocrine system	21	1023	98	7932	0.214286	0.0121741	0.0732772
4936	Alcoholic liver disease	Human Diseases	Endocrine and metabolic disease	28	1023	141	7932	0.198582	0.0122129	0.0732772
4920	Adipocytokine signaling pathway	Organismal Systems	Endocrine system	16	1023	69	7932	0.231884	0.0128854	0.0759561
4640	Hematopoietic cell lineage	Organismal Systems	Immune system	21	1023	99	7932	0.212121	0.013635	0.0789888
4657	IL-17 signaling pathway	Organismal Systems	Immune system	20	1023	94	7932	0.212766	0.015321	0.0872516
4935	Growth hormone synthesis, secretion and action	Organismal Systems	Endocrine system	24	1023	119	7932	0.201681	0.0161696	0.0905498
4659	Th17 cell differentiation	Organismal Systems	Immune system	22	1023	108	7932	0.203704	0.0185613	0.102239
4979	Cholesterol metabolism	Organismal Systems	Digestive system	12	1023	50	7932	0.24	0.0224943	0.121904
5222	Small cell lung cancer	Human Diseases	Cancer: specific types	19	1023	92	7932	0.206522	0.0239632	0.127804
4913	Ovarian steroidogenesis	Organismal Systems	Endocrine system	12	1023	51	7932	0.235294	0.0260809	0.136925
4068	FoxO signaling pathway	Environmental Information Processing	Signal transduction	25	1023	131	7932	0.19084	0.0272838	0.137299
260	Glycine, serine and threonine metabolism	Metabolism	Amino acid metabolism	10	1023	40	7932	0.25	0.027303	0.137299
5145	Toxoplasmosis	Human Diseases	Infectious disease: parasitic	22	1023	112	7932	0.196429	0.0273781	0.137299
4915	Estrogen signaling pathway	Organismal Systems	Endocrine system	26	1023	138	7932	0.188406	0.0286584	0.140866
5207	Chemical carcinogenesis - receptor activation	Human Diseases	Cancer: overview	35	1023	197	7932	0.177665	0.0289277	0.140866
5220	Chronic myeloid leukemia	Human Diseases	Cancer: specific types	16	1023	76	7932	0.210526	0.0308625	0.146921
4917	Prolactin signaling pathway	Organismal Systems	Endocrine system	15	1023	70	7932	0.214286	0.0310457	0.146921
5171	Coronavirus disease - COVID-19	Human Diseases	Infectious disease: viral	40	1023	232	7932	0.172414	0.0319967	0.149318
4931	Insulin resistance	Human Diseases	Endocrine and metabolic disease	21	1023	108	7932	0.194444	0.0338726	0.154507
603	Glycosphingolipid biosynthesis - globo and isoglobo series	Metabolism	Glycan biosynthesis and metabolism	5	1023	15	7932	0.333333	0.0349161	0.154507
4927	Cortisol synthesis and secretion	Organismal Systems	Endocrine system	14	1023	65	7932	0.215385	0.0350174	0.154507
5321	Inflammatory bowel disease	Human Diseases	Immune disease	14	1023	65	7932	0.215385	0.0350174	0.154507
4022	cGMP-PKG signaling pathway	Environmental Information Processing	Signal transduction	30	1023	167	7932	0.179641	0.0358405	0.154507
5414	Dilated cardiomyopathy	Human Diseases	Cardiovascular disease	19	1023	96	7932	0.197917	0.0358676	0.154507
5166	Human T-cell leukemia virus 1 infection	Human Diseases	Infectious disease: viral	38	1023	222	7932	0.171171	0.0395785	0.168334
5032	Morphine addiction	Human Diseases	Substance dependence	18	1023	91	7932	0.197802	0.0405575	0.170341
4012	ErbB signaling pathway	Environmental Information Processing	Signal transduction	17	1023	85	7932	0.2	0.0416241	0.172663
4621	NOD-like receptor signaling pathway	Organismal Systems	Immune system	32	1023	183	7932	0.174863	0.0431235	0.176701
4261	Adrenergic signaling in cardiomyocytes	Organismal Systems	Circulatory system	27	1023	150	7932	0.18	0.0437698	0.177189
770	Pantothenate and CoA biosynthesis	Metabolism	Metabolism of cofactors and vitamins	6	1023	21	7932	0.285714	0.0444932	0.177973
830	Retinol metabolism	Metabolism	Metabolism of cofactors and vitamins	14	1023	68	7932	0.205882	0.0492265	0.194589
