# Supplementary material for: Expression profiles and gene set enrichment analysis of the transcriptomes from the cancer tissue, white adipose tissue and paracancer tissue with colorectal cancer
Source: PeerJ. 2024 Mar 29;12:e17105. doi: 10.7717/peerj.17105 (PMC10984182; doi:10.7717/peerj.17105)
Supplement: Table S6 [file peerj-12-17105-s007.xlsx]

## Sheet: Sheet1
4976	Bile secretion	Organismal Systems	Digestive system	31	816	89	7932	0.348315	3.45481e-10	1.17463e-07
830	Retinol metabolism	Metabolism	Metabolism of cofactors and vitamins	24	816	68	7932	0.352941	2.57498e-08	4.37747e-06
4950	Maturity onset diabetes of the young	Human Diseases	Endocrine and metabolic disease	14	816	26	7932	0.538462	3.95383e-08	4.48101e-06
5034	Alcoholism	Human Diseases	Substance dependence	43	816	187	7932	0.229947	2.51675e-07	2.13923e-05
40	Pentose and glucuronate interconversions	Metabolism	Carbohydrate metabolism	15	816	34	7932	0.441176	3.82732e-07	2.60258e-05
5204	Chemical carcinogenesis - DNA adducts	Human Diseases	Cancer: overview	22	816	69	7932	0.318841	7.48766e-07	4.24301e-05
982	Drug metabolism - cytochrome P450	Metabolism	Xenobiotics biodegradation and metabolism	22	816	71	7932	0.309859	1.29466e-06	6.17018e-05
140	Steroid hormone biosynthesis	Metabolism	Lipid metabolism	20	816	61	7932	0.327869	1.45181e-06	6.17018e-05
5322	Systemic lupus erythematosus	Human Diseases	Immune disease	33	816	136	7932	0.242647	1.78918e-06	6.75911e-05
980	Metabolism of xenobiotics by cytochrome P450	Metabolism	Xenobiotics biodegradation and metabolism	22	816	76	7932	0.289474	4.58233e-06	0.000155799
983	Drug metabolism - other enzymes	Metabolism	Xenobiotics biodegradation and metabolism	22	816	80	7932	0.275	1.14449e-05	0.000353752
53	Ascorbate and aldarate metabolism	Metabolism	Carbohydrate metabolism	12	816	30	7932	0.4	1.93901e-05	0.000549385
601	Glycosphingolipid biosynthesis - lacto and neolacto series	Metabolism	Glycan biosynthesis and metabolism	11	816	27	7932	0.407407	3.53335e-05	0.000924107
860	Porphyrin metabolism	Metabolism	Metabolism of cofactors and vitamins	14	816	43	7932	0.325581	6.01854e-05	0.00146165
4613	Neutrophil extracellular trap formation	Organismal Systems	Immune system	37	816	190	7932	0.194737	9.00301e-05	0.00204068
512	Mucin type O-glycan biosynthesis	Metabolism	Glycan biosynthesis and metabolism	12	816	36	7932	0.333333	0.000156655	0.00332893
4972	Pancreatic secretion	Organismal Systems	Digestive system	23	816	101	7932	0.227723	0.00018299	0.0036598
4978	Mineral absorption	Organismal Systems	Digestive system	16	816	60	7932	0.266667	0.000261637	0.00494203
591	Linoleic acid metabolism	Metabolism	Lipid metabolism	10	816	29	7932	0.344828	0.000405935	0.00700243
5207	Chemical carcinogenesis - receptor activation	Human Diseases	Cancer: overview	36	816	197	7932	0.182741	0.000411908	0.00700243
4530	Tight junction	Cellular Processes	Cellular community - eukaryotes	32	816	169	7932	0.189349	0.000446574	0.00723025
4974	Protein digestion and absorption	Organismal Systems	Digestive system	22	816	103	7932	0.213592	0.000647251	0.010003
4975	Fat digestion and absorption	Organismal Systems	Digestive system	12	816	42	7932	0.285714	0.00077474	0.0114527
4960	Aldosterone-regulated sodium reabsorption	Organismal Systems	Excretory system	11	816	37	7932	0.297297	0.000884644	0.0125325
565	Ether lipid metabolism	Metabolism	Lipid metabolism	13	816	49	7932	0.265306	0.00102328	0.0139165
920	Sulfur metabolism	Metabolism	Energy metabolism	5	816	10	7932	0.5	0.00184376	0.0241107
590	Arachidonic acid metabolism	Metabolism	Lipid metabolism	14	816	61	7932	0.229508	0.00299167	0.0376729
4971	Gastric acid secretion	Organismal Systems	Digestive system	16	816	76	7932	0.210526	0.00395398	0.0480126
564	Glycerophospholipid metabolism	Metabolism	Lipid metabolism	19	816	98	7932	0.193878	0.00469005	0.0549868
4911	Insulin secretion	Organismal Systems	Endocrine system	17	816	86	7932	0.197674	0.0059421	0.0673438
4964	Proximal tubule bicarbonate reclamation	Organismal Systems	Excretory system	7	816	23	7932	0.304348	0.00665945	0.0726074
1240	Biosynthesis of cofactors	Metabolism	Global and overview maps	26	816	153	7932	0.169935	0.00683364	0.0726074
4020	Calcium signaling pathway	Environmental Information Processing	Signal transduction	37	816	240	7932	0.154167	0.00760235	0.0783273
350	Tyrosine metabolism	Metabolism	Amino acid metabolism	9	816	36	7932	0.25	0.00903727	0.0900317
4070	Phosphatidylinositol signaling system	Environmental Information Processing	Signal transduction	18	816	97	7932	0.185567	0.00926797	0.0900317
4750	Inflammatory mediator regulation of TRP channels	Organismal Systems	Sensory system	18	816	98	7932	0.183673	0.010298	0.0972589
330	Arginine and proline metabolism	Metabolism	Amino acid metabolism	11	816	51	7932	0.215686	0.0130066	0.11952
232	Caffeine metabolism	Metabolism	Biosynthesis of other secondary metabolites	3	816	6	7932	0.5	0.0170946	0.152951
220	Arginine biosynthesis	Metabolism	Amino acid metabolism	6	816	22	7932	0.272727	0.0205501	0.179154
4726	Serotonergic synapse	Organismal Systems	Nervous system	19	816	114	7932	0.166667	0.022943	0.195016
4970	Salivary secretion	Organismal Systems	Digestive system	16	816	92	7932	0.173913	0.0244314	0.199252
910	Nitrogen metabolism	Metabolism	Energy metabolism	5	816	17	7932	0.294118	0.0246135	0.199252
4024	cAMP signaling pathway	Environmental Information Processing	Signal transduction	32	816	221	7932	0.144796	0.0286631	0.226638
4360	Axon guidance	Organismal Systems	Development and regeneration	27	816	182	7932	0.148352	0.0321101	0.248124
4080	Neuroactive ligand-receptor interaction	Environmental Information Processing	Signaling molecules and interaction	47	816	353	7932	0.133144	0.0374049	0.276808
592	alpha-Linolenic acid metabolism	Metabolism	Lipid metabolism	6	816	25	7932	0.24	0.0374505	0.276808
4725	Cholinergic synapse	Organismal Systems	Nervous system	18	816	113	7932	0.159292	0.0393989	0.2849
561	Glycerolipid metabolism	Metabolism	Lipid metabolism	11	816	60	7932	0.183333	0.0402212	0.2849
5031	Amphetamine addiction	Human Diseases	Substance dependence	12	816	69	7932	0.173913	0.0472754	0.328033
5412	Arrhythmogenic right ventricular cardiomyopathy	Human Diseases	Cardiovascular disease	13	816	77	7932	0.168831	0.0492107	0.334632
