# Supplementary material for: Expression profiles and gene set enrichment analysis of the transcriptomes from the cancer tissue, white adipose tissue and paracancer tissue with colorectal cancer
Source: PeerJ. 2024 Mar 29;12:e17105. doi: 10.7717/peerj.17105 (PMC10984182; doi:10.7717/peerj.17105)
Supplement: Table S7 [file peerj-12-17105-s008.xls]

Gene ID	Gene Symbol	Type	PCLT Average Read Count	WAT Average Read Count	log2 (WAT / PCLT)	Pvalue(WAT / PCLT)	Qvalue (WAT / PCLT)
10	'NAT2'	mRNA	80.64	3.28	-4.61989911402854	1.38297625518593E-10	5.07669257536665E-9
100	'ADA'	mRNA	68.33	221.57	1.69721117947879	6.74273379615008E-18	7.188893993704179E-16
10002	'NR2E3'	mRNA	14.07	2.34	-2.58821333780351	3.44683413814107E-5	4.341576441432E-4
100037417	'DDTL'	mRNA	241.72	82.84	-1.54484319537725	4.85623726618837E-7	9.37203799654428E-6
100048912	'CDKN2B-AS1'	lncRNA	1169.28	119.7	-3.28809981502742	4.8580942899995E-18	5.3009781162592E-16
10005	'ACOT8'	mRNA	814.99	345.26	-1.23910406420407	3.12909744566475E-10	1.08435477772398E-8
100101268	'SPDYE12P'	mRNA	1135.09	487.36	-1.21975177953303	9.15487968186556E-8	2.0148209837063E-6
100101440	'PMS2P7'	lncRNA	271.35	109.68	-1.30689579183656	4.33577053055185E-8	1.00797330158853E-6
100113386	'UCKL1-AS1'	lncRNA	55.85	125.79	1.1712818571592	7.98199692850903E-5	9.186664573497E-4
100113407	'TMEM170B'	mRNA	171.71	803.89	2.22700920572448	1.18243401941227E-10	4.37383931592793E-9
100126784	'NAV2-AS6'	lncRNA	8.36	41.7	2.31834949985348	1.59388981297098E-5	2.168257073097E-4
100126791	'EGOT'	lncRNA	52.21	150.25	1.52506860930035	2.72339885785907E-6	4.46545441736204E-5
100128006	'ARHGAP44-AS1'	lncRNA	16.08	2.74	-2.55096722764022	1.96388858202817E-8	4.83898848368778E-7
100128059	'LOC100128059'	lncRNA	0.79	76.82	6.60154845421294	3.90633830985166E-15	2.75910950313368E-13
100128276	'LOC100128276'	lncRNA	4.13	33.69	3.02763595703603	9.56100331534274E-7	1.73736610729001E-5
100128385	'FAM225B'	lncRNA	12.94	52.86	2.03064159836959	7.66840146949704E-6	1.129482567817E-4
100128553	'CTAGE4'	mRNA	573.43	109.89	-2.38352049236293	1.3211930977646698E-11	5.661291452602601E-10
100128593	'LOC100128593'	lncRNA	4.07	17.34	2.09010605580267	6.86299902277159E-5	8.02866197865E-4
100128714	'LINC02346'	lncRNA	0.27	10.79	5.33773900638988	7.23120273461355E-10	2.34401069046574E-8
100128750	'RBPMS-AS1'	lncRNA	117.15	351.24	1.58413388733525	4.35578154189663E-5	5.354556695633E-4
100128782	'LINC00476'	lncRNA	384.48	177.79	-1.11275123420306	5.5231457609413E-14	3.27403445487297E-12
100128893	'GATA6-AS1'	lncRNA	404.07	138.82	-1.54134434873637	2.43564113360379E-10	8.5855259893624E-9
100128993	'LOC100128993'	lncRNA	9.26	121.45	3.71363755073306	7.43557595147272E-10	2.40621370223432E-8
100129029	'PKP4-AS1'	lncRNA	5.84	13.97	1.25875479476443	6.27592328006976E-5	7.419683774844E-4
100129046	'BCAR3-AS1'	lncRNA	134.27	16.54	-3.02111962950792	1.37382955087486E-10	5.051359065334681E-9
100129098	'LOC100129098'	mRNA	0.98	18.73	4.2636226025368	2.15657387603884E-9	6.36257643860316E-8
100129175	'LOC100129175'	lncRNA	8.15	0.33	-4.61857529616739	2.66615788787723E-7	5.39858975745581E-6
100129195	'ZSCAN16-AS1'	lncRNA	53.59	107.48	1.00406897340932	1.70181533160466E-5	2.296370369029E-4
100129405	'MSTO2P'	lncRNA	50.86	25.17	-1.01515352208414	1.57184640417022E-7	3.31349542551435E-6
100129484	'LOC100129484'	lncRNA	1034.76	411.03	-1.33198018360998	6.24792033201196E-8	1.41568833750878E-6
100129716	'ARRDC3-AS1'	lncRNA	151.89	69.11	-1.13605537595509	1.25621322929108E-6	2.22724146919771E-5
100129781	'MIR193BHG'	lncRNA	165.92	638.8	1.94491005687708	6.60610771735254E-7	1.24119237383783E-5
100129917	'LOC100129917'	lncRNA	2922.18	1124.13	-1.37823534756555	6.35773525123497E-11	2.45958163085682E-9
100130301	'C8orf89'	mRNA	5.34	22.54	2.07820578636327	6.69007527629948E-8	1.50827842086032E-6
100130311	'C17orf107'	mRNA	89.73	675.89	2.91312183417638	1.60811556644527E-8	4.02706149929653E-7
100130449	'LOC100130449'	lncRNA	49.81	14.61	-1.76935558951601	8.71238803891865E-6	1.268031054916E-4
100130519	'TMEM221'	mRNA	12.86	35.7	1.47250094154844	3.8739096514187E-5	4.825922501334E-4
100130520	'CD300H'	mRNA	2.99	25.56	3.0952274929392	5.10062169042144E-5	6.154716734382E-4
100130776	'AGAP2-AS1'	lncRNA	45.44	101.93	1.16568988855271	4.87868732023734E-5	5.921325226361E-4
100130827	'SBK3'	mRNA	3.42	71.46	4.38386239939575	9.26128163807963E-10	2.94339536534748E-8
100130855	'USP3-AS1'	lncRNA	91.16	237.03	1.37866623650543	2.11460543638899E-5	2.795524955802E-4
100130872	'LOC100130872'	lncRNA	457.38	104.27	-2.13306648670363	5.2111095461891895E-18	5.64057685016823E-16
100130894	'VAC14-AS1'	lncRNA	36.7	15.9	-1.20715469861248	5.94491575416425E-6	8.9996617272793E-5
100130933	'SMIM6'	mRNA	113.17	6.78	-4.06183446598201	9.95023714603534E-17	9.17386037746183E-15
100131176	'WDR86-AS1'	lncRNA	25.27	140.16	2.47158281496996	4.44005809496888E-15	3.11327647524475E-13
100131193	'CCDC183-AS1'	lncRNA	832.07	335.39	-1.31088315174888	7.40806426308789E-6	1.094361705197E-4
100131289	'LOC100131289'	lncRNA	401.12	74.75	-2.42380930822366	2.0338433099467E-10	7.26056779811362E-9
100131733	'USP30-AS1'	lncRNA	26.6	6.22	-2.09697525864524	1.18817191607534E-6	2.11549770104341E-5
100131825	'CADM3-AS1'	lncRNA	63.1	308.31	2.28869000365625	3.1013606492482604E-15	2.22547770522904E-13
100132116	'ACTA2-AS1'	lncRNA	76.1	25.47	-1.57903731930876	7.05876484186722E-8	1.58346501921342E-6
100132147	'LINC01783'	lncRNA	3.8	62.87	4.04840064271407	6.15713304724894E-11	2.3853942230726802E-9
100132169	'WASIR2'	lncRNA	16.69	5.78	-1.53052908176922	7.11609621852692E-5	8.293121389121E-4
100132234	'LINC00543'	lncRNA	61.65	4.3	-3.84253435122195	1.7568152042445702E-14	1.12414163619771E-12
100132403	'FAM157B'	lncRNA	47.12	323.45	2.77900439758115	1.03703518186977E-5	1.475138557732E-4
100132501	'LINC01415'	lncRNA	2.71	25.28	3.22332827718648	2.4911671637276403E-15	1.8097431122629998E-13
100132541	'GXYLT1P3'	lncRNA	19.4	3.57	-2.4403617027026	4.41632506443866E-5	5.416649779397E-4
100132724	'DCAF13P3'	lncRNA	25.46	6.02	-2.08048052615642	3.37954877872692E-6	5.42661617304572E-5
100132815	'IPO5P1'	lncRNA	1253.65	623.14	-1.00851032046221	1.76681558829363E-5	2.377471525498E-4
100132891	'MSC-AS1'	lncRNA	79.41	256.38	1.69089801986886	1.3192379461374E-11	5.65830251845529E-10
100133036	'FAM95B1'	lncRNA	1047.02	145.12	-2.85094205243801	4.06685382648216E-12	1.86584544166242E-10
100133311	'HOXA-AS3'	lncRNA	41.88	7.46	-2.4885507822864	1.87245389741756E-5	2.506080413601E-4
100133315	'LOC100133315'	mRNA	239.15	115.57	-1.04912742321905	7.71217497593483E-5	8.917726734573E-4
100133612	'LINC01134'	lncRNA	605.56	107.87	-2.48901988577285	7.88437556500136E-10	2.53745674925414E-8
100133941	'CD24'	mRNA	15852.3	1222.02	-3.69735235416008	3.55643038439443E-8	8.3863784764921E-7
100133991	'MAP3K14-AS1'	lncRNA	266.99	92.58	-1.52803783588933	1.45557949592705E-7	3.09011880499757E-6
100134259	'LINC01119'	lncRNA	7.02	17.19	1.29166432811456	8.30536296055011E-5	9.516408967115E-4
100144603	'CHKB-DT'	lncRNA	133.44	60.22	-1.14782826999762	9.24041571516082E-11	3.47809144446531E-9
100144604	'LINC00930'	lncRNA	139.86	27.81	-2.33006658856712	1.6622295900855798E-12	8.030163327880509E-11
100188949	'LINC00426'	lncRNA	219.74	55.93	-1.97399752054082	3.32260782925588E-10	1.14387614639149E-8
100188954	'DNMBP-AS1'	lncRNA	51.44	14.58	-1.81876500965262	9.01658194464796E-7	1.64818409836263E-5
100190938	'RAMP2-AS1'	lncRNA	105.68	691.46	2.70995062472956	1.3450797068306401E-21	2.27227563941026E-19
100190949	'C5orf52'	mRNA	124.4	8.2	-3.92326470729796	5.61108462435551E-19	6.90398695844698E-17
100191040	'C2CD4D'	mRNA	24.14	7.07	-1.77079857523296	2.80607311517497E-5	3.605476733621E-4
10020	'GNE'	mRNA	3388.03	1099.66	-1.62339218014525	4.22462029903629E-9	1.17723762978128E-7
10021	'HCN4'	mRNA	12.95	1.86	-2.7973382726388	7.11893820674146E-8	1.59616764506867E-6
100216001	'MANCR'	lncRNA	107.73	8.98	-3.58398053705706	3.88834260236685E-10	1.32001212132714E-8
100216545	'KMT2E-AS1'	lncRNA	1086.49	478.24	-1.18386355566688	1.42234201985726E-6	2.4929679108463E-5
100216546	'LINC01004'	lncRNA	933.77	333.08	-1.48717836874114	1.34344517655591E-8	3.41367092612926E-7
10022	'INSL5'	mRNA	574.1	1.73	-8.3760640799501	1.2085255565336499E-16	1.09625775567367E-14
100271835	'LIMS3-LOC440895'	lncRNA	10.48	53.04	2.33975042926751	2.15381229629334E-7	4.43772129929455E-6
100286986	'LOC100286986'	mRNA	10.11	42.41	2.06809023062558	2.65763729128082E-5	3.432397939577E-4
100287098	'TONSL-AS1'	lncRNA	108.21	31.79	-1.76715799827497	2.77377313949952E-8	6.66777519234598E-7
100287171	'WASHC1'	mRNA	6040.56	2770.76	-1.12440249034882	2.57517329404026E-5	3.338030977717E-4
100287175	'LOC100287175'	lncRNA	30.63	8.72	-1.8130779985546	3.86465528364883E-7	7.59079709285605E-6
100287559	'ADPGK-AS1'	lncRNA	7.26	31.09	2.09911440279352	5.7251115369304394E-11	2.2301829146327902E-9
100287879	'LINC00994'	lncRNA	1.37	14.24	3.37607014212245	1.48881806789846E-10	5.441543361785281E-9
100287902	'LGALS8-AS1'	lncRNA	2.08	12.61	2.59787919564829	1.01369272366188E-6	1.83166268757309E-5
100288077	'WTAPP1'	lncRNA	19.6	3.08	-2.67085652897457	1.755349221095E-9	5.28393781926269E-8
100288413	'ERVMER34-1'	mRNA	8.72	1.62	-2.43281621000244	4.69059280373665E-5	5.713067540786E-4
100288695	'LIMS4'	mRNA	159.16	582.06	1.87069158914249	2.6575455829962896E-11	1.0843637550063201E-9
100288748	'LINC02894'	lncRNA	106.95	20.01	-2.41844502857698	3.2014925900841303E-15	2.2888128460369995E-13
100289019	'SLC25A25-AS1'	lncRNA	2894.8	301.33	-3.26402956591658	2.66163364976847E-14	1.65633621551313E-12
100289137	'FAM95C'	lncRNA	213.14	19.42	-3.45636469816189	3.70485977638034E-10	1.26467208211189E-8
100289255	'TMEM238L'	mRNA	1307.16	24.88	-5.71548758174071	3.39698329848373E-26	9.92455875929522E-24
100289650	'PSG8-AS1'	lncRNA	5.01	82.38	4.0382705754772	9.740392682909871E-20	1.3094910190847901E-17
100293516	'ZNF587B'	mRNA	1086.49	525.77	-1.0471664012239	2.13843904587918E-8	5.22520070774137E-7
1003	'CDH5'	mRNA	443.13	5463.44	3.62400146127462	6.914172974113449E-57	1.63728829039809E-53
100303491	'ZEB2-AS1'	lncRNA	6.91	55.58	3.00774688416092	7.13779229145579E-13	3.61379516175479E-11
100316868	'HOTTIP'	lncRNA	1023.25	65.27	-3.97049247430551	1.4830169707680602E-9	4.53496107076033E-8
1004	'CDH6'	mRNA	71.76	243.83	1.76465013683455	2.34404759028786E-6	3.90367071677093E-5
10040	'TOM1L1'	mRNA	464.33	133.09	-1.8027836874012	2.07458626166312E-6	3.5057274395136E-5
100422737	'LINC02532'	lncRNA	134.1	30.65	-2.12910113113266	1.148187416325E-8	2.94860907331241E-7
100423062	'IGLL5'	mRNA	6688.18	602.93	-3.47154839425324	9.17851435572785E-10	2.92052883591013E-8
10044	'SH2D3C'	mRNA	244.28	882.49	1.85301519415556	7.04435783146151E-16	5.63285715057571E-14
10045	'SH2D3A'	mRNA	1434.2	265.46	-2.43369807195283	5.77947923739365E-13	2.9571522707569495E-11
10046	'MAMLD1'	mRNA	87.76	652.41	2.89419309119009	2.06339627904161E-22	3.8257010928049303E-20
100499171	'LINC00276'	lncRNA	196.65	43.88	-2.16410666065871	8.33067077965989E-5	9.542976744684E-4
100499467	'LINC00673'	lncRNA	4429.03	285.67	-3.95458350565828	5.0560692462088196E-18	5.4947911324116595E-16
100499489	'LOC100499489'	lncRNA	14.56	39.04	1.42239947206887	4.68703678891526E-5	5.709251553627E-4
10050	'SLC17A4'	mRNA	1215.66	15.8	-6.26536580606127	3.4120362469676896E-26	9.94700683600342E-24
100505501	'LOC100505501'	lncRNA	38.13	9.45	-2.01260970430523	1.1609874394953799E-11	5.01621644112571E-10
100505532	'LINC01301'	lncRNA	17.31	69.49	2.00512940681032	2.96718388136493E-8	7.08977834581331E-7
100505566	'LINC00578'	lncRNA	303.53	56.36	-2.42908464524763	2.32015705973481E-5	3.040759680083E-4
100505616	'SNHG21'	lncRNA	129.87	56.13	-1.21031439895627	4.45333606518539E-6	6.93948212965283E-5
100505633	'LINC01133'	lncRNA	1370.63	174.09	-2.97690344817585	3.42083772119554E-12	1.58453813690395E-10
100505635	'DAAM2-AS1'	lncRNA	13.96	245.78	4.13828349211521	2.50008997964858E-22	4.6100361363801405E-20
100505648	'RAD51-AS1'	lncRNA	1189.95	530.81	-1.16462489994019	2.07371223327638E-7	4.28379945073379E-6
100505761	'C10orf95-AS1'	lncRNA	402.98	146.25	-1.46223731918143	9.355408684348901E-10	2.97191103315453E-8
100505806	'SNHG18'	lncRNA	290.82	113.89	-1.3525123793503	4.60292191911115E-6	7.1552296657361E-5
100505832	'PROX1-AS1'	lncRNA	43.64	15.34	-1.50825711153897	9.58750785874575E-8	2.10045941933116E-6
100505854	'APTR'	lncRNA	706.46	338.42	-1.06178648098456	7.96359323234682E-9	2.11137678986933E-7
100505865	'LINC00920'	lncRNA	14.22	78.88	2.47192397216651	6.262966832361601E-10	2.05599821390246E-8
100505881	'MAGI2-AS3'	lncRNA	278.47	907.57	1.7044815900787	1.17395287944413E-6	2.0929151768322E-5
100505894	'TMEM161B-DT'	lncRNA	1825.19	390.36	-2.22518704360517	1.02054914230809E-6	1.84207891924737E-5
100505970	'HEXD-IT1'	lncRNA	50.83	20.2	-1.33099015374774	5.13125761074276E-9	1.40925819892066E-7
100505984	'LINC02478'	lncRNA	0.48	9.24	4.28130756042105	8.03487381984704E-8	1.78492949898205E-6
100505989	'SMIM31'	mRNA	325.45	15.16	-4.42393329150071	5.05107384296737E-22	8.92380620552626E-20
100505994	'LUCAT1'	lncRNA	113.01	1777.58	3.97541536612508	4.05173016047873E-14	2.46236101697856E-12
100506035	'LINC00989'	lncRNA	2.25	37.8	4.07222819773928	2.32681236143472E-10	8.234560883832581E-9
100506115	'PELATON'	lncRNA	68.85	636.67	3.20902805619142	1.40652742491978E-8	3.55788703585828E-7
100506125	'ADCY6-DT'	lncRNA	6.36	0.41	-3.96869146426645	4.54706942183974E-7	8.8106487130586E-6
100506157	'SRP54-AS1'	lncRNA	1052.46	447.28	-1.23450062333354	7.272571186390979E-11	2.7895136147357103E-9
100506178	'LOC100506178'	lncRNA	26.41	105.46	1.99751244426317	2.7992115134193204E-9	8.08017905147134E-8
100506190	'LINC00963'	lncRNA	1877.41	3963.59	1.07806741905753	7.20593153042114E-8	1.61352856699014E-6
100506229	'LINC01093'	lncRNA	1.47	34.71	4.55743223000635	5.26396521462307E-17	5.04080582826456E-15
100506258	'LOC100506258'	lncRNA	181.34	57.42	-1.6591058804553	7.32281411137766E-6	1.083476449378E-4
100506299	'ID2-AS1'	lncRNA	160.7	52.07	-1.62597644725475	9.28118649131544E-11	3.4914902704523E-9
100506302	'LOC100506302'	lncRNA	134.88	59.85	-1.17212180776816	1.6466492044945901E-9	4.99123668706639E-8
100506376	'TTLL10-AS1'	mRNA	7.06	88.06	3.64116900010232	6.14147696333658E-13	3.1328727743019003E-11
100506380	'LINC01006'	lncRNA	292.34	137.59	-1.08724411469049	4.77471854150798E-5	5.808193804768E-4
100506385	'LINC01426'	lncRNA	11.41	38.97	1.77250401844263	7.00007431682131E-6	1.041729912967E-4
100506428	'CBR3-AS1'	lncRNA	1050.0	281.69	-1.89821571703549	1.00895298748879E-12	5.01234624189455E-11
100506451	'RASSF8-AS1'	lncRNA	75.44	264.56	1.81028490461763	6.7443958606155305E-15	4.58377804671854E-13
100506540	'SPTY2D1OS'	mRNA	18.61	4.5	-2.0463974033168	3.07919064136302E-5	3.923192945457E-4
100506542	'LINC01082'	lncRNA	26.55	3.31	-3.00427554042469	1.61678624973417E-7	3.39920494751354E-6
100506599	'PPP1R26-AS1'	lncRNA	405.55	96.49	-2.07138227021502	1.2067062558324601E-14	7.94137446579709E-13
100506649	'PXN-AS1'	lncRNA	110.26	52.42	-1.0726635146698	4.37149379351145E-7	8.49727992175683E-6
100506658	'OCLN'	mRNA	1360.47	194.9	-2.80329879068904	1.80704365459949E-10	6.523384096466311E-9
100506660	'DDX11-AS1'	lncRNA	294.04	99.26	-1.56678758661613	3.27709708981806E-7	6.52600669655315E-6
100506775	'LINC01353'	lncRNA	26.34	98.38	1.90114398050438	2.81896890997714E-7	5.68500155392757E-6
100506776	'TRG-AS1'	lncRNA	306.75	91.28	-1.74862187893434	1.51153579650364E-8	3.80284375032008E-7
100506783	'HOXD-AS2'	lncRNA	33.71	83.59	1.30999049352467	2.26040822511946E-6	3.78164502977131E-5
100506795	'LINC01354'	lncRNA	13.09	389.75	4.89553949206347	1.84778087410034E-14	1.17923365977987E-12
100506826	'MYLK-AS1'	lncRNA	268.91	95.41	-1.49492420592837	6.14713438286506E-5	7.282093712444E-4
100506835	'LINC00840'	lncRNA	7.11	57.6	3.01722383301171	6.37282096065035E-9	1.7203685096114E-7
100506963	'ELOA-AS1'	lncRNA	539.72	238.34	-1.1791813560655	1.3720518375528E-10	5.04619729911076E-9
100507098	'ADAMTS9-AS2'	lncRNA	432.88	1163.28	1.42615479317511	7.54253583731683E-5	8.739538670388E-4
100507099	'FRY-AS1'	lncRNA	53.9	20.71	-1.38020582193921	3.56903971971747E-6	5.69834722318789E-5
100507144	'LOC100507144'	lncRNA	4.53	24.85	2.45632769205326	5.57746082932437E-7	1.06542446979863E-5
100507171	'BOLA3-AS1'	lncRNA	39.27	88.08	1.16525733458512	1.00198627492201E-5	1.431316556568E-4
100507173	'LINC01012'	lncRNA	131.48	33.6	-1.96848801548589	4.265493197914269E-12	1.95101143807142E-10
100507210	'LINC02000'	lncRNA	7.34	0.27	-4.77915159183804	1.40171188068558E-8	3.54637046896528E-7
100507257	'MEG9'	lncRNA	41.13	318.04	2.9511025554873	5.3656665746393E-5	6.448019740429E-4
100507266	'STX18-AS1'	lncRNA	1475.63	497.46	-1.56869160713037	6.3415642557275E-8	1.43497957844984E-6
100507334	'LOC100507334'	lncRNA	5.53	39.85	2.85016002707077	1.0303635641299301E-10	3.84930481028413E-9
100507351	'LOC100507351'	lncRNA	2122.9	89.09	-4.57458414793037	3.2242805862935902E-31	1.51112403019497E-28
100507392	'SENCR'	lncRNA	6.05	124.66	4.36429217741922	3.6951020604004E-34	2.28786142571865E-31
100507458	'ZNF213-AS1'	lncRNA	662.02	269.61	-1.29601854265866	4.12433077201309E-14	2.50310159448746E-12
100507459	'NRSN2-AS1'	lncRNA	600.82	181.23	-1.72907574019914	5.75249467887775E-16	4.7029344292603404E-14
100507468	'CT66'	lncRNA	0.99	8.17	3.04095372532608	1.6693053883119E-6	2.88103420303574E-5
100507495	'SDCBP2-AS1'	lncRNA	368.18	934.47	1.34374633328698	8.26723967190906E-6	1.208193167166E-4
100507506	'ECI2-DT'	lncRNA	181.73	68.05	-1.4171437265266	9.23272281560944E-7	1.6833786674085E-5
100507612	'LINC00402'	lncRNA	93.45	32.62	-1.51832840925135	2.81076699252794E-7	5.67013744358756E-6
100507616	'LINC02397'	lncRNA	74.05	14.61	-2.34113380544983	1.58138981687477E-6	2.74429484844826E-5
100507632	'LINC00968'	lncRNA	4.7	99.51	4.4052035210615	1.31679813663611E-13	7.36582934474647E-12
100507639	'LINC02432'	lncRNA	17.92	89.49	2.3199780077398	4.59978810039801E-6	7.15118173724283E-5
100507661	'LINC02082'	lncRNA	11.09	67.62	2.60789463697696	5.78730199607303E-16	4.72852700680357E-14
100507674	'MARK2P9'	lncRNA	4.73	16.55	1.80571180049908	4.02087136371799E-5	4.991953219835E-4
100508120	'GMDS-DT'	lncRNA	5497.09	1804.46	-1.60710222148206	3.66681610252302E-8	8.63159813516306E-7
100508631	'LINC02616'	lncRNA	24.3	7.74	-1.65088451789646	1.77760637425302E-6	3.04641919219844E-5
100509620	'LOC100509620'	mRNA	75.66	1610.65	4.41205375860059	1.7201018195075502E-20	2.5513646515568197E-18
10052	'GJC1'	mRNA	220.58	638.44	1.53326032496055	2.55586577490617E-5	3.3158698068E-4
100526760	'ABHD14A-ACY1'	mRNA	138.64	40.97	-1.75870514778811	2.40249034858174E-6	3.99093355438984E-5
100526831	'SLX1B-SULT1A4'	lncRNA	790.6	264.48	-1.57980486566004	2.26464105060889E-8	5.51261415848578E-7
100526836	'BLOC1S5-TXNDC5'	lncRNA	113.08	55.59	-1.02441722307577	1.17919081703933E-5	1.652961251547E-4
100527960	'MROH7-TTC4'	lncRNA	457.86	53.46	-3.09838820796253	1.03298357451476E-43	1.18160189777355E-40
100528017	'SAA2-SAA4'	mRNA	5.24	446.1	6.41233699448229	2.55925690505044E-22	4.7062781917301604E-20
100528031	'FKBP1A-SDCBP2'	lncRNA	173.91	33.08	-2.39445604146096	1.7388135265955402E-10	6.29390810885724E-9
100529240	'ZNF816-ZNF321P'	mRNA	311.99	53.12	-2.55406085204185	1.3330941863523098E-12	6.526552556810849E-11
100529241	'HSPE1-MOB4'	mRNA	26.9	75.48	1.48831083348371	1.19858125461168E-5	1.677877017254E-4
100529257	'SYNJ2BP-COX16'	mRNA	86.95	37.56	-1.21095033611767	2.79270463979058E-7	5.64044432388169E-6
100529855	'ZNF625-ZNF20'	lncRNA	19.91	7.32	-1.44361006868051	3.00782777690656E-6	4.89023813350418E-5
10053	'AP1M2'	mRNA	1347.67	104.48	-3.68922979272603	7.89542626267637E-8	1.75684297833378E-6
100533105	'C8orf44-SGK3'	mRNA	619.92	244.56	-1.34189944105161	2.23310612085808E-5	2.93722437025E-4
100533496	'TVP23C-CDRT4'	mRNA	1018.51	470.3	-1.11481764871177	1.67405954980356E-9	5.06408641537058E-8
100533955	'SENP3-EIF4A1'	lncRNA	642.41	2141.28	1.73690377023606	3.01846542768209E-13	1.6065591799378698E-11
100533970	'P2RX5-TAX1BP3'	lncRNA	54.65	10.25	-2.41410762243379	1.10109750328662E-5	1.554794828968E-4
10054	'UBA2'	mRNA	663.66	1651.9	1.31561065443296	1.5160024297351802E-9	4.63058293637397E-8
10058	'ABCB6'	mRNA	268.69	662.34	1.30164888118508	1.51283035591978E-6	2.63752651706256E-5
10060	'ABCC9'	mRNA	742.71	2452.34	1.72328116467596	4.61106054837042E-6	7.16705573050891E-5
10062	'NR1H3'	mRNA	420.47	1059.75	1.33366458517442	3.09841540627686E-11	1.2521401685420101E-9
100652777	'LOC100652777'	mRNA	47.2	9.57	-2.30251356233936	1.97574005371931E-7	4.09645875930679E-6
10066	'SCAMP2'	mRNA	3964.48	1741.62	-1.18670677180561	2.4842249112842803E-9	7.24062245412261E-8
10071	'MUC12'	mRNA	154968.57	2641.71	-5.87436111109181	4.42615981857894E-13	2.29692339035882E-11
10072	'DPP3'	mRNA	1256.05	527.96	-1.25039170961993	2.43652541702797E-7	4.97616721461922E-6
10076	'PTPRU'	mRNA	202.86	818.22	2.01201780304521	3.47622524413864E-9	9.85529205583072E-8
10078	'TSSC4'	mRNA	724.31	2243.38	1.63099260274103	2.69147171454622E-6	4.41568597377239E-5
10083	'USH1C'	mRNA	3767.23	304.94	-3.62688484805691	2.7191912376209E-7	5.4985509465222E-6
10085	'EDIL3'	mRNA	1156.57	249.27	-2.21407957689127	7.42961300897956E-18	7.885971065027601E-16
100861523	'RPS6KA2-AS1'	lncRNA	23.6	8.47	-1.47821053740844	1.46493070464631E-5	2.010083884528E-4
100862662	'ALDH1L1-AS2'	lncRNA	1.42	101.42	6.16241122330661	1.1570572274582701E-25	3.22012604929144E-23
100873165	'SRGAP2-AS1'	lncRNA	24.18	61.25	1.34061439642168	5.01967231731159E-5	6.070061909816E-4
100873924	'HLX-AS1'	lncRNA	46.01	217.3	2.23961058931635	6.12000299764987E-16	4.9792624750680305E-14
100874002	'OXCT1-AS1'	lncRNA	3.86	20.94	2.43930819351037	5.60472136437497E-7	1.06986425935004E-5
100874024	'TRPC7-AS1'	lncRNA	660.62	51.18	-3.69024228565618	1.1281427106200101E-19	1.5061653674713802E-17
100874048	'DGUOK-AS1'	lncRNA	321.0	73.68	-2.12323664318648	4.00037802117263E-28	1.40249097185407E-25
100874058	'COX10-AS1'	lncRNA	463.75	189.09	-1.29428253737712	1.15950377535243E-8	2.97540572406359E-7
100874089	'RUVBL1-AS1'	lncRNA	5.99	34.2	2.51213436346677	1.016326533307E-7	2.2150929514965E-6
100874093	'BRWD1-AS1'	lncRNA	71.33	34.57	-1.04518493377809	4.60551462564793E-5	5.623652502497E-4
100874095	'ADIPOQ-AS1'	lncRNA	0.22	40.56	7.5306123795438	3.2666816127749E-22	5.90263566328671E-20
100874107	'MTUS2-AS1'	lncRNA	1.96	47.41	4.59874624527846	1.2537968826423901E-9	3.89043084663038E-8
100874127	'LINC00332'	lncRNA	0.18	9.2	5.70116245894615	3.75717835855005E-5	4.698718273899E-4
100874182	'LINC00424'	lncRNA	11.07	1.36	-3.02915956946246	1.01558153047E-6	1.83433892999129E-5
100874188	'LINC00571'	lncRNA	136.53	49.65	-1.4594294511156	1.04337555981507E-7	2.26928299930967E-6
100874219	'TMEM212-AS1'	lncRNA	0.22	6.71	4.95079697361299	3.44714106760554E-9	9.78105444360296E-8
100874226	'ARHGEF7-AS1'	lncRNA	0.97	11.28	3.54243291000515	1.70376000800105E-6	2.93401906863943E-5
100874238	'ARHGEF7-AS2'	lncRNA	1.15	15.87	3.79134510730605	4.21843431474409E-12	1.93210589922366E-10
100874260	'UBE2CP5'	lncRNA	65.4	30.2	-1.11465285828822	7.08206567894332E-6	1.052539065345E-4
100874323	'HOXA10-AS'	lncRNA	124.01	23.39	-2.40660476331257	3.3268261491443003E-16	2.8241824725349103E-14
100874362	'HOXB-AS1'	lncRNA	42.38	177.58	2.06714490117147	6.277869846227251E-19	7.668489033793799E-17
100874374	'ARHGEF38-IT1'	lncRNA	6.6	0.33	-4.30909410528785	1.54612180557603E-6	2.69035558787206E-5
100874528	'XXYLT1-AS1'	lncRNA	5.0	0.49	-3.35434895720278	3.35889628796407E-5	4.238955567582E-4
100885789	'IFNG-AS1'	lncRNA	348.89	58.43	-2.57793127378258	2.90286055563518E-5	3.716746435381E-4
100885848	'PTGES3L'	mRNA	55.71	9.67	-2.52609788916577	6.942279412965E-12	3.10075462714685E-10
100885850	'PTGES3L-AARSD1'	mRNA	292.67	122.57	-1.25560434957966	1.97809202616822E-8	4.86954089761275E-7
10089	'KCNK7'	mRNA	9.79	56.52	2.52953708256165	5.82608507479451E-6	8.83482176317872E-5
100913187	'APOBEC3A_B'	mRNA	0.48	85.42	7.47377052484156	2.9174658016274E-17	2.9019217502303704E-15
10099	'TSPAN3'	mRNA	9441.28	3876.7	-1.28415424204773	1.12330431048835E-6	2.00981237959685E-5
100996307	'LIPE-AS1'	lncRNA	120.55	564.82	2.22817451534477	1.9263188415619397E-18	2.2072049089771299E-16
100996348	'CA3-AS1'	lncRNA	51.42	10.6	-2.27820687645989	1.02132369749467E-12	5.07007019921804E-11
100996485	'PITX1-AS1'	lncRNA	31.07	13.32	-1.22236878068402	5.50936771491573E-5	6.598969971214E-4
100996567	'ANTXRLP1'	lncRNA	28.63	13.0	-1.13896585124877	4.79510447608454E-5	5.830890242058E-4
100996579	'LINC01806'	lncRNA	95.45	27.73	-1.78303310722369	8.135806413504169E-11	3.09075919582199E-9
100996712	'SRGAP2D'	lncRNA	36.5	142.85	1.968441934436	1.30805617408815E-7	2.79805860871467E-6
100996758	'NPY4R2'	mRNA	703.57	44.68	-3.97693598755781	3.7641884732726197E-11	1.5045272951048801E-9
10103	'TSPAN1'	mRNA	16914.94	232.43	-6.18537460731292	6.825147038535219E-34	4.14972014333499E-31
101060321	'TBC1D3G'	mRNA	746.14	359.87	-1.05198709478889	1.66254533384743E-8	4.154116651735E-7
101060351	'TBC1D3K'	mRNA	472.78	195.33	-1.27527142479152	5.25505187833976E-11	2.0559743112541E-9
10107	'TRIM10'	mRNA	211.27	15.73	-3.74793633135964	6.59544112233642E-12	2.95463941709128E-10
10110	'SGK2'	mRNA	2470.68	317.29	-2.96103939335778	1.48675405884221E-10	5.43547135970599E-9
101101775	'TMEM220-AS1'	lncRNA	126.0	47.99	-1.39260171508236	6.77339126202906E-8	1.52553317599682E-6
10114	'HIPK3'	mRNA	2705.33	9329.99	1.78607275870542	3.0767375271974803E-10	1.06730609408516E-8
1012	'CDH13'	mRNA	122.47	586.41	2.25945846658718	2.26189992931747E-15	1.65476675750398E-13
10129	'FRY'	mRNA	638.36	1831.93	1.52093334807222	2.96097948614529E-10	1.02926636132226E-8
10134	'BCAP31'	mRNA	2228.78	5186.76	1.21858174486079	1.54019478245575E-10	5.6126045127303E-9
10135	'NAMPT'	mRNA	1521.05	12630.71	3.05379303284555	2.67559189383323E-9	7.74985766210145E-8
101409253	'LINC00676'	lncRNA	60.89	400.36	2.71690144711844	7.27199774611334E-16	5.79771080789805E-14
101410535	'LAMTOR5-AS1'	lncRNA	160.3	65.08	-1.3004833470036	2.12667990083361E-6	3.581892600135E-5
10149	'ADGRG2'	mRNA	51.05	304.63	2.57697858005772	1.47193602581024E-10	5.384214334845221E-9
1015	'CDH17'	mRNA	11104.7	616.22	-4.17158294785662	1.1275931236981E-7	2.43713590163969E-6
10157	'AASS'	mRNA	236.48	1270.94	2.42609705907494	2.39677723478189E-13	1.2950752634874099E-11
10158	'PDZK1IP1'	mRNA	825.7	128.95	-2.67883388834168	2.1103779523066E-6	3.55587325028548E-5
10166	'SLC25A15'	mRNA	306.4	120.86	-1.34204557048523	1.98996224147218E-13	1.08481071674956E-11
10170	'DHRS9'	mRNA	1015.79	95.64	-3.40878432252604	1.1637561631211899E-11	5.02496211227156E-10
10171	'RCL1'	mRNA	210.24	651.04	1.63072442909132	3.02651417540554E-6	4.91529062511989E-5
101752400	'CAPN10-DT'	lncRNA	97.96	35.59	-1.46061824141053	4.253609042110871E-9	1.18444834459908E-7
10186	'LHFPL6'	mRNA	580.26	5650.28	3.28354029639399	4.6519938431193604E-14	2.79943010683336E-12
101926895	'CRTC3-AS1'	lncRNA	245.96	119.82	-1.03760615440734	2.2337372208068102E-10	7.91554604496824E-9
101926947	'LINC01617'	lncRNA	1.04	51.46	5.62345048023129	5.00141977870728E-13	2.5805681860495897E-11
101926957	'LINC02885'	lncRNA	14.69	5.87	-1.32317627990144	3.95920034518639E-5	4.92343676076E-4
101926960	'LOC101926960'	lncRNA	2.63	186.4	6.14683949336363	3.47946273083913E-33	2.01949790765582E-30
101926963	'PRKAR1B-AS1'	lncRNA	23.02	94.3	2.03451987250663	3.4801537432926805E-9	9.86435766082352E-8
101927009	'LINC02177'	lncRNA	53.19	10.73	-2.30934971768793	1.34466103955807E-6	2.36695765696961E-5
101927070	'LINC02611'	lncRNA	34.57	16.19	-1.0941621771238	5.38620253546141E-6	8.23344801391817E-5
101927075	'FGF10-AS1'	lncRNA	7.0	33.51	2.25822627134232	5.44037094363197E-6	8.31060376707348E-5
101927081	'MIR4307HG'	lncRNA	49.72	3.85	-3.69065767734437	8.577995246533E-8	1.8983965640126E-6
101927096	'CLMAT3'	lncRNA	0.95	10.88	3.52391923236901	4.28781049536512E-6	6.7102121418307E-5
101927100	'TICAM2-AS1'	lncRNA	26.34	57.24	1.11980489177659	5.266572618516E-6	8.0734375051611E-5
101927112	'LINC01581'	lncRNA	6.66	0.5	-3.73404613977544	5.41153871848635E-7	1.03563485269408E-5
101927151	'LOC101927151'	lncRNA	444.54	173.17	-1.36011332590251	5.908578846184519E-11	2.29411824797313E-9
101927153	'LINC02207'	lncRNA	17.39	44.67	1.36112442833744	4.05064026510999E-5	5.019677479468E-4
101927156	'LINC01934'	lncRNA	23.89	4.02	-2.57153771245019	1.64799075952079E-6	2.84888382105324E-5
101927157	'LOC101927157'	lncRNA	41.25	7.82	-2.39881552740112	2.16834800815044E-7	4.46358256971363E-6
101927167	'GATA2-AS1'	lncRNA	165.79	1022.6	2.62480896857937	1.74245380235326E-15	1.30299826526446E-13
101927188	'LOC101927188'	lncRNA	5.41	0.18	-4.9465025606816	9.19068360440965E-8	2.02172571850131E-6
101927249	'PDZRN3-AS1'	lncRNA	16.66	51.93	1.64018002001005	6.57404018878724E-5	7.731016118341E-4
101927310	'LOC101927310'	lncRNA	99.58	14.77	-2.75318521109223	9.40048448052385E-14	5.3696538033333396E-12
101927345	'LOC101927345'	mRNA	286.38	1159.39	2.01736615485559	3.70831445300433E-8	8.72319902271114E-7
101927374	'LOC101927374'	lncRNA	23.7	10.95	-1.11441750174705	5.34479477719951E-6	8.17617794445903E-5
101927415	'TMED2-DT'	lncRNA	346.61	117.76	-1.55747236866767	1.25525009860323E-12	6.15437314054373E-11
101927438	'LINC01800'	lncRNA	27.88	10.87	-1.35865442685677	1.73535991161843E-7	3.6315298417135E-6
101927488	'LOC101927488'	lncRNA	50.37	23.95	-1.07246664152817	3.71417060829973E-6	5.90491880090073E-5
101927505	'LINC02348'	lncRNA	10.53	26.14	1.31147031371252	8.01152780892753E-6	1.174765876225E-4
101927516	'LOC101927516'	lncRNA	63.38	21.05	-1.59029335998381	1.1453516372825699E-11	4.95024425057602E-10
101927524	'LINC02587'	lncRNA	0.33	45.71	7.12294570507235	1.07429871567654E-16	9.86432773781442E-15
101927543	'LOC101927543'	lncRNA	7.91	1.59	-2.31186119499723	2.21622719577809E-5	2.917013146801E-4
101927559	'CEBPB-AS1'	lncRNA	75.13	248.6	1.72636931241488	2.28401308927732E-5	2.997756074984E-4
101927587	'LINC01725'	lncRNA	101.17	12.25	-3.04640024711239	1.8103216277209702E-9	5.43607969621564E-8
101927597	'NCK1-DT'	lncRNA	374.81	148.6	-1.3347199247832	5.98811372958372E-10	1.97280358037106E-8
101927686	'LINC02541'	lncRNA	191.73	46.94	-2.03030300252368	7.85631036561506E-8	1.74871570616693E-6
101927703	'FOXCUT'	lncRNA	0.21	6.74	4.97165353395355	1.07735287713283E-6	1.93400531050349E-5
101927708	'LOC101927708'	lncRNA	123.76	15.32	-3.01417107373967	1.22354481815217E-18	1.44236164995393E-16
101927722	'LINC01644'	lncRNA	4.71	0.27	-4.14068488243808	3.59742280779173E-6	5.74026880632823E-5
101927740	'LINC02202'	lncRNA	67.63	301.72	2.15755741633531	1.96601437951574E-16	1.73329015613257E-14
101927751	'ALDH1A3-AS1'	lncRNA	315.55	108.62	-1.53859500265258	1.06428022774712E-9	3.34856299069051E-8
101927759	'LOC101927759'	lncRNA	37.22	75.71	1.0242264974025	3.76258190466022E-5	4.70343728649E-4
101927777	'SATB1-AS1'	lncRNA	119.16	24.94	-2.25614066159698	2.1012568058890302E-19	2.7166795008475402E-17
101927780	'LINC01303'	lncRNA	7.16	78.16	3.44753386629596	1.79341266020147E-11	7.51694958268565E-10
101927789	'LOC101927789'	lncRNA	17.26	52.21	1.59640375997247	1.42746372314161E-6	2.50161998128389E-5
101927795	'BZW1-AS1'	lncRNA	42.85	103.04	1.26602050828633	8.21250676644673E-5	9.426016375975E-4
101927797	'MIR548XHG'	lncRNA	34.52	10.32	-1.74185386339533	3.2578491089902203E-9	9.28101940025691E-8
101927843	'LINC01687'	lncRNA	276.47	8.29	-5.05876939271964	9.89466996452144E-32	4.89213504689088E-29
101927880	'LINC02669'	lncRNA	7.28	18.2	1.32207776226746	3.79443021110249E-5	4.739158014286E-4
101927901	'LINC02421'	lncRNA	15.9	1.57	-3.33624701671902	1.41122292080118E-10	5.171942334536531E-9
101927917	'TUB-AS1'	lncRNA	0.4	4.01	3.33166431265532	6.50862303828989E-5	7.667927134845E-4
101927932	'LOC101927932'	lncRNA	60.91	18.11	-1.74978487271562	1.64209324066803E-6	2.84014376403959E-5
101927934	'LINC01843'	lncRNA	302.32	53.32	-2.50341112507724	1.9865263940381E-5	2.642508850774E-4
101927953	'EPIST'	lncRNA	16.62	0.22	-6.23498321982953	3.7162829496890804E-14	2.26974083122255E-12
101927957	'LINC01572'	lncRNA	236.5	59.17	-1.99894627853722	6.74018563759956E-7	1.26290608648771E-5
101927969	'SLIT3-AS2'	lncRNA	194.08	4.47	-5.43999916782486	6.26661258363518E-29	2.42363486160838E-26
101927978	'LOC101927978'	lncRNA	141.7	53.97	-1.39252794515946	4.2353992282547305E-9	1.17994113855962E-7
101928069	'DPP3-DT'	lncRNA	156.22	73.49	-1.08800758454009	7.18642053929901E-5	8.365687668244E-4
101928079	'SLC44A3-AS1'	lncRNA	587.94	113.53	-2.3725455078885	1.7342481608290998E-12	8.351181377246869E-11
101928093	'LOC101928093'	lncRNA	4.04	54.29	3.74967227595003	8.60596531294574E-6	1.253758640092E-4
101928099	'PCAT7'	lncRNA	149.49	52.91	-1.49828687483245	2.08637736371874E-9	6.17707737272788E-8
101928101	'IL6R-AS1'	lncRNA	14.18	46.38	1.70944522093129	1.18330280029187E-6	2.10766247129844E-5
101928111	'HDAC4-AS1'	lncRNA	3.64	14.81	2.0256369939222	3.96115383502966E-5	4.925061359532E-4
101928123	'PAPLN-AS1'	lncRNA	21.03	76.51	1.86327469558268	6.489448177914541E-9	1.7502893235608E-7
101928154	'LINC01485'	lncRNA	11.45	58.75	2.35949538342901	3.08655514642883E-11	1.2480945296570502E-9
101928195	'LOC101928195'	lncRNA	2.65	31.59	3.57404393270639	4.02947269291621E-6	6.34343521893808E-5
101928238	'ZNF426-DT'	lncRNA	3.24	13.61	2.06890998576611	1.5525025230044102E-9	4.73136448515617E-8
101928279	'LOC101928279'	lncRNA	127.84	54.23	-1.23732111982717	4.44369558322293E-7	8.62396403647278E-6
101928399	'LINC01679'	lncRNA	22.94	113.27	2.30408197296547	5.287340115408411E-9	1.44755376267196E-7
101928424	'TMEM123-DT'	lncRNA	64.77	17.04	-1.92677801318874	1.25747008966024E-5	1.751414098566E-4
101928513	'CATIP-AS1'	lncRNA	33.94	120.62	1.82940228695491	1.12509507236004E-5	1.584701633955E-4
101928555	'LINC01537'	lncRNA	6.11	45.38	2.89350534451787	2.64376830527763E-6	4.34650322218585E-5
101928583	'SLC7A14-AS1'	lncRNA	68.55	142.91	1.0599317747921	4.0342009233587E-11	1.60531939278357E-9
101928595	'YPEL3-DT'	lncRNA	14.8	32.65	1.14161979419782	3.21773050571047E-5	4.079312598904E-4
101928630	'SMIM15-AS1'	lncRNA	100.03	45.66	-1.13144813787493	5.91906663742951E-5	7.044686161011E-4
101928674	'SOCS3-DT'	lncRNA	74.97	1049.47	3.80724009054631	1.54218485176401E-13	8.55215631620998E-12
101928736	'MIR762HG'	lncRNA	55.73	19.78	-1.49427922550121	1.46128715460001E-8	3.68535419032971E-7
101928737	'ZCCHC14-DT'	lncRNA	95.39	43.66	-1.12767911550225	5.89013891781275E-6	8.92593780969587E-5
101928766	'LINC01979'	lncRNA	10.36	51.87	2.32427189095704	8.286334108014221E-10	2.65921188515795E-8
101928784	'RORA-AS1'	lncRNA	294.49	87.13	-1.75694388421977	1.5226537638477601E-10	5.5531812235309E-9
101928820	'LINC02535'	lncRNA	274.31	8.76	-4.96907564395293	1.2649509549517099E-11	5.44102246802156E-10
101928844	'LOC101928844'	lncRNA	33.66	5.25	-2.68154871158272	7.143632323028771E-9	1.91011501597752E-7
101928845	'LINC01842'	lncRNA	4.57	0.27	-4.10673797313681	3.68374674716556E-6	5.86345618740762E-5
101928882	'LOC101928882'	lncRNA	8.13	43.81	2.42920996626885	2.40586888556453E-8	5.83744318833082E-7
101928891	'LINC01637'	lncRNA	167.23	23.19	-2.85002762777794	1.7298070364839E-11	7.27364998017096E-10
101928991	'CCDC92B'	mRNA	165.38	65.9	-1.32747379992727	3.63638413883979E-5	4.561600575354E-4
101928994	'LOC101928994'	lncRNA	31.75	2.4	-3.72359125221993	3.3646175423001497E-12	1.56010299555839E-10
101929099	'LOC101929099'	lncRNA	341.49	81.17	-2.07276165020833	1.7777025271373303E-15	1.32788574435758E-13
101929127	'PGM5P3-AS1'	lncRNA	2.28	33.55	3.88031007041092	1.2154526685585299E-11	5.23812754929837E-10
101929212	'SMIM2-AS1'	lncRNA	405.31	33.36	-3.60266938567563	8.45609335243206E-18	8.90310540117959E-16
101929231	'MMADHC-DT'	lncRNA	271.6	47.65	-2.51085191263393	1.93841709265271E-8	4.78321250301618E-7
101929241	'LINC02325'	lncRNA	17.82	4.37	-2.02931230451758	1.40923768825434E-6	2.4725682496751E-5
101929294	'LOC101929294'	lncRNA	88.3	6.29	-3.81219984148748	6.33879057412763E-10	2.07718119767911E-8
101929310	'KCNMA1-AS2'	lncRNA	4.06	0.22	-4.22245574895064	7.35383928516036E-6	1.087065124513E-4
101929331	'LOC101929331'	lncRNA	104.84	273.79	1.38484142334687	8.342923083489431E-9	2.20113903252571E-7
101929340	'ESAM-AS1'	lncRNA	26.8	3.64	-2.87947057785501	1.10116231748393E-8	2.84081777765727E-7
101929371	'PARAL1'	lncRNA	0.58	18.21	4.96440302138904	9.477948818555111E-9	2.47208714527945E-7
101929395	'LINC01752'	lncRNA	37.5	2.56	-3.87528084757771	5.884862759416441E-10	1.94210542952996E-8
101929437	'PRRX2-AS1'	lncRNA	0.33	7.41	4.50520201960385	1.16216628023559E-5	1.630959846198E-4
101929441	'ERLNC1'	lncRNA	0.18	11.01	5.96182430655584	2.0078873382172E-9	5.96775951573421E-8
101929469	'TEX52'	mRNA	218.59	83.32	-1.39142057703227	2.7974647587142103E-10	9.764504803128221E-9
101929538	'LOC101929538'	lncRNA	1.1	61.21	5.8005144143933	1.0083295609534701E-21	1.7293684771133E-19
101929549	'GAU1'	lncRNA	108.8	13.91	-2.96724967803865	2.40892270602793E-12	1.13927526310978E-10
101929559	'LINC00211'	lncRNA	2.33	12.99	2.47978057651468	1.7485686915594E-6	3.00122782655917E-5
101929567	'LINC01814'	lncRNA	431.73	42.35	-3.3498247247566	3.79345619148293E-18	4.19696177342452E-16
101929583	'LOC101929583'	lncRNA	19.72	653.85	5.05095084949014	2.18261836018417E-38	1.9006663122747102E-35
101929655	'TMC3-AS1'	lncRNA	527.96	79.19	-2.73695661252382	2.6698937795414298E-11	1.0887439658041201E-9
101929679	'LINC02883'	lncRNA	31.31	115.68	1.88547312801905	1.30487780215778E-18	1.53422030576525E-16
101929705	'SCIRT'	lncRNA	49.56	203.8	2.03999671265632	1.25882805502183E-6	2.23158437592173E-5
101929718	'LOC101929718'	lncRNA	35.11	1.56	-4.49181590488117	4.84064238934922E-12	2.19917666707233E-10
101929719	'LOC101929719'	lncRNA	252.03	105.78	-1.25253757977584	6.41588101423728E-5	7.567252461191E-4
101929726	'MYMX'	mRNA	1.28	55.74	5.44386877136981	3.74303011421802E-24	8.59222747834704E-22
101929733	'LINC01954'	lncRNA	17.72	0.58	-4.93359196946545	3.64926762682573E-9	1.03069093213236E-7
101929736	'LINC01372'	lncRNA	89.85	28.65	-1.64911235528914	1.38584915985325E-7	2.95323274470338E-6
101929743	'LINC01586'	lncRNA	0.47	5.2	3.45356541765541	3.69538622519358E-5	4.625727038096E-4
101929748	'LOC101929748'	lncRNA	0.4	4.19	3.38085627347655	4.05506145777109E-5	5.02423380196E-4
101929882	'LOC101929882'	lncRNA	88.99	202.13	1.18353736296369	3.75861999559901E-8	8.82001479739164E-7
101929897	'IKBKB-DT'	lncRNA	3.32	36.93	3.47423150701251	1.04188049342044E-21	1.78238153815477E-19
101929937	'LOC101929937'	mRNA	984.11	244.48	-2.00913564376731	4.7156383482788603E-14	2.83141778174215E-12
101929989	'LITAFD'	mRNA	10.3	55.86	2.43843965601278	4.39664344963128E-7	8.54124558003571E-6
101930071	'LOC101930071'	lncRNA	33.09	12.7	-1.38187359339135	6.82949296822531E-5	7.995701902785E-4
101930114	'HSD11B1-AS1'	lncRNA	49.29	424.18	3.10531643542702	5.6838978738760605E-25	1.4448125862941E-22
101930370	'LOC101930370'	lncRNA	217.53	73.76	-1.5602889389609	1.2167310275813499E-11	5.24196309958022E-10
10203	'CALCRL'	mRNA	163.03	1999.45	3.6163720327486	3.93899834197848E-13	2.05915638731692E-11
10205	'MPZL2'	mRNA	731.78	317.63	-1.20403609697101	2.3568574424988E-6	3.9230675424363E-5
10207	'PATJ'	mRNA	3950.59	835.65	-2.24109909511313	1.24918413206731E-9	3.87790079563132E-8
10209	'EIF1'	mRNA	3080.76	9131.22	1.56752040898332	2.8610040754915E-8	6.85305673642619E-7
10216	'PRG4'	mRNA	4.27	291.95	6.09667064254651	1.7469092748736002E-10	6.3198223852751E-9
10218	'ANGPTL7'	mRNA	10.34	73.68	2.83245355634194	4.93508933951786E-5	5.979028397631E-4
10221	'TRIB1'	mRNA	2880.23	19100.69	2.72936725977059	7.79852349591886E-14	4.4926218775443496E-12
10223	'GPA33'	mRNA	10693.64	172.77	-5.95172654360866	2.89193928411036E-27	9.40591057232203E-25
102238594	'SPACA6P-AS'	lncRNA	4.97	162.9	5.03582643821924	4.18631906810855E-14	2.53844020150983E-12
10230	'NBR2'	lncRNA	685.78	267.75	-1.3568693664607	2.30602884661364E-6	3.84890386582625E-5
1024	'CDK8'	mRNA	676.87	327.86	-1.04579431467372	5.40428673448983E-5	6.487499204564E-4
102467073	'PDCD6-DT'	lncRNA	16.64	7.03	-1.2432848336069	1.67664447650944E-5	2.266257175103E-4
10249	'GLYAT'	mRNA	0.96	276.69	8.16757555986535	1.8509618000653802E-31	8.891006081403E-29
10252	'SPRY1'	mRNA	832.31	5265.33	2.66132420266674	8.04224353937586E-14	4.62315973685833E-12
10256	'CNKSR1'	mRNA	971.0	107.77	-3.17151354084876	7.74739233341503E-11	2.9540106638061E-9
1026	'CDKN1A'	mRNA	6142.67	30718.24	2.32215645411595	1.0417364052968098E-11	4.53143586135183E-10
10266	'RAMP2'	mRNA	143.84	1229.95	3.09608124313647	1.12189392002874E-23	2.43456391710159E-21
10268	'RAMP3'	mRNA	223.53	1405.39	2.65245485170075	2.54686578296731E-10	8.95696463750855E-9
10272	'FSTL3'	mRNA	284.8	2293.66	3.00963235109112	1.3700383513526799E-11	5.85757575389709E-10
102723344	'LINC02568'	lncRNA	138.18	4.87	-4.82685710118961	2.8041386897633698E-30	1.23288022126446E-27
102723354	'LINC02298'	lncRNA	108.24	35.57	-1.60548541228786	9.94121298447197E-8	2.17230873402149E-6
102723373	'LOC102723373'	lncRNA	135.58	45.2	-1.58461651521629	5.07276556360418E-5	6.126032723258E-4
102723465	'ELF3-AS1'	lncRNA	70.32	4.62	-3.92941306480014	1.22299679925708E-7	2.62902435058645E-6
102723640	'LINC02259'	lncRNA	83.73	372.2	2.15218265932435	4.872422339253529E-13	2.5168960967677898E-11
102723641	'HID1-AS1'	lncRNA	3.27	17.21	2.39757933173177	3.4617067509344203E-9	9.82031929636138E-8
102723649	'LOC102723649'	lncRNA	4.49	0.33	-3.74730647283412	5.00512801511431E-5	6.055186556386E-4
102723665	'LOC102723665'	lncRNA	7.14	0.6	-3.57255818312097	5.27699247296122E-7	1.01232605603025E-5
102723704	'LOC102723704'	lncRNA	3.92	57.85	3.88171012035889	3.01968538820631E-12	1.41131604793602E-10
102723766	'LINC02362'	lncRNA	542.11	100.2	-2.43577381078484	5.80919283337981E-13	2.97122933335016E-11
102723885	'SRI-AS1'	lncRNA	77.03	10.23	-2.9127159664235	3.01253197723222E-6	4.89670675205772E-5
102724064	'LOC102724064'	lncRNA	385.42	44.81	-3.10467512831942	2.8069069495667004E-16	2.41317120593417E-14
102724077	'LINC01389'	lncRNA	1271.79	189.23	-2.74861287500733	5.66961584102194E-18	6.08320935909077E-16
102724097	'TTC39A-AS1'	lncRNA	90.93	4.74	-4.26089761642075	5.91150792946714E-19	7.24720804537407E-17
102724135	'LOC102724135'	lncRNA	85.26	16.59	-2.36180289939603	3.31709511315999E-6	5.33649043014299E-5
102724153	'LOC102724153'	lncRNA	159.94	10.77	-3.89282704802857	3.71804156846856E-13	1.9504473252513798E-11
102724156	'LOC102724156'	lncRNA	159.29	21.95	-2.85928824517742	2.13586970831309E-32	1.14402097467848E-29
102724190	'LINC02289'	lncRNA	29.74	148.61	2.32077106782211	7.92507039149964E-6	1.163858368222E-4
102724197	'LOC102724197'	mRNA	91.72	22.1	-2.05314449889223	3.27551573146195E-7	6.52478286430843E-6
102724231	'C3orf86'	mRNA	7.18	20.76	1.5322486781009	6.23984077758183E-5	7.384139826719E-4
102724250	'LOC102724250'	mRNA	1288.1	498.15	-1.3705837807031	1.17629764679963E-6	2.09601488411979E-5
102724301	'NECTIN1-DT'	lncRNA	84.45	20.57	-2.03745411281943	4.28676246481764E-16	3.58941896534548E-14
102724362	'SPINT1-AS1'	lncRNA	540.95	66.63	-3.02125739405384	3.07598606296775E-32	1.61551506156108E-29
102724368	'LINC02585'	lncRNA	46.29	21.15	-1.12975633500937	4.67870564431253E-5	5.701676162444E-4
102724428	'SIK1B'	mRNA	1957.97	12259.08	2.6464189974556	3.5462938723694E-7	7.0258051961075E-6
102724450	'RNF207-AS1'	lncRNA	26.13	9.24	-1.50008909348095	8.782819232287E-6	1.276492507285E-4
102724579	'LOC102724579'	lncRNA	8.5	38.72	2.18692243207206	2.58948690586148E-6	4.26831095561443E-5
102724580	'LOC102724580'	lncRNA	28.11	164.64	2.55004141503942	7.73472386769266E-10	2.4934555134692E-8
102724678	'LINC01423'	lncRNA	0.78	7.18	3.20348634140663	3.16121248369498E-5	4.016293085576E-4
102724708	'ARFGEF1-DT'	lncRNA	49.63	24.4	-1.02446154513732	4.85295116559703E-6	7.50300699657958E-5
102724720	'LOC102724720'	lncRNA	24.78	122.21	2.30210556334053	1.56827386492398E-10	5.7093423565135105E-9
102724770	'LOC102724770'	mRNA	31.85	153.23	2.26609453947073	1.91738771557823E-12	9.16442073957515E-11
102724890	'LINC02293'	lncRNA	14.71	0.5	-4.86680521442317	9.03802447463679E-6	1.308231023606E-4
102724971	'LOC102724971'	mRNA	562.71	44.36	-3.66508486963105	9.61590930376956E-9	2.50613359740279E-7
102725035	'LOC102725035'	mRNA	31.91	370.36	3.53688438986887	3.2682030193788694E-11	1.3160269658314502E-9
102725045	'NOVA1-DT'	lncRNA	119.86	9.09	-3.7205122018265	2.74265735185344E-11	1.11632272731061E-9
10278	'EFS'	mRNA	193.97	645.53	1.73465333374145	4.74664220476655E-6	7.35323682856392E-5
10279	'PRSS16'	mRNA	209.73	11.81	-4.15015604407814	3.01742550123077E-17	2.98375854856868E-15
1028	'CDKN1C'	mRNA	206.7	3388.13	4.03488139665932	6.35207107828033E-14	3.72613428045651E-12
10288	'LILRB2'	mRNA	281.89	1461.88	2.37462363830957	6.30520286436821E-11	2.44065777752747E-9
10293	'TRAIP'	mRNA	59.79	24.98	-1.25898228103123	4.6478167580723E-5	5.668639762847E-4
10298	'PAK4'	mRNA	1921.28	750.81	-1.35553746256526	6.37874270464481E-7	1.20333131243165E-5
1031	'CDKN2C'	mRNA	169.06	756.04	2.160880405912	2.77098819825701E-10	9.68461092791654E-9
10313	'RTN3'	mRNA	1985.82	4524.66	1.18807530336852	2.37555097740589E-11	9.75790457325972E-10
10317	'B3GALT5'	mRNA	11491.78	54.88	-7.71017077259106	2.8090408384891903E-44	3.35536199342261E-41
1032	'CDKN2D'	mRNA	111.0	330.33	1.57337137969764	7.273613586998E-7	1.35192858872519E-5
10326	'SIRPB1'	mRNA	85.54	415.47	2.2801240544295	4.14566889614213E-10	1.40348620665808E-8
10331	'B3GNT3'	mRNA	3517.0	253.23	-3.79580373172665	3.49832555333185E-8	8.26235324955508E-7
103344932	'PGM5P4-AS1'	lncRNA	13.15	92.79	2.8190766259234	5.79045977522227E-15	3.9876473932662E-13
10343	'PKDREJ'	mRNA	21.1	7.49	-1.49394833313928	5.52602516409622E-6	8.42333482297251E-5
10344	'CCL26'	mRNA	69.07	21.31	-1.69676974987778	1.63342427828267E-6	2.82710090071224E-5
10350	'ABCA9'	mRNA	216.67	3108.06	3.84246179259952	1.72838394995331E-26	5.26618691676858E-24
10351	'ABCA8'	mRNA	1015.74	3631.85	1.8381793968758	7.37285091298629E-8	1.64844342832889E-6
1036	'CDO1'	mRNA	12.52	456.1	5.18731636022122	3.47485948293011E-42	3.60789314174967E-39
10365	'KLF2'	mRNA	1505.96	12484.48	3.0513833279648	3.77391738892207E-12	1.7403213098890801E-10
103724386	'LINC00377'	lncRNA	29.2	147.3	2.3344773624015	3.2446701489635602E-9	9.24737843531787E-8
103752585	'RORB-AS1'	lncRNA	6.5	48.25	2.89147622992471	1.8915777876744202E-9	5.66369776057963E-8
1038	'CDR1'	mRNA	225.29	26917.92	6.90065792725424	4.86329528295444E-73	2.5247423361820797E-69
10380	'BPNT1'	mRNA	694.01	245.13	-1.50138182297648	6.142399757460041E-20	8.451403588814309E-18
10391	'CORO2B'	mRNA	64.88	505.91	2.9630345850517	2.50693502631145E-28	8.99943002783087E-26
10395	'DLC1'	mRNA	1004.53	12349.81	3.61989067662758	2.59224054580327E-18	2.92797365816642E-16
10396	'ATP8A1'	mRNA	2563.46	752.16	-1.7689805113856	1.12971124077206E-7	2.44132299304661E-6
104	'ADARB1'	mRNA	695.73	1962.28	1.49593152842096	1.92457800948318E-16	1.70120344457113E-14
1040	'CDS1'	mRNA	1077.47	71.74	-3.90865742866661	1.8630066890043E-29	7.50635981676817E-27
10400	'PEMT'	mRNA	219.45	533.38	1.28129349834654	1.6746504246788502E-15	1.25857065908617E-13
10404	'CPQ'	mRNA	351.74	884.4	1.33019640923042	7.55917505685834E-11	2.88877341916639E-9
10406	'WFDC2'	mRNA	949.46	15.27	-5.95840430683753	3.3259660123869897E-36	2.4135963142686E-33
10410	'IFITM3'	mRNA	1551.24	7641.35	2.30040442316954	7.56954456884931E-18	8.026036270774339E-16
10411	'RAPGEF3'	mRNA	574.25	4886.84	3.08914996721475	5.4167737692769995E-20	7.506569538559569E-18
10420	'TESK2'	mRNA	546.01	178.44	-1.61348999387299	2.1363720101771297E-11	8.84814620489962E-10
104310353	'LINC01399'	lncRNA	90.39	35.92	-1.33156847303724	4.23707442197365E-8	9.86387709994373E-7
10435	'CDC42EP2'	mRNA	392.34	3608.55	3.20125952147308	2.32686450452155E-16	2.02497221293878E-14
104355139	'LINC01397'	lncRNA	0.66	5.93	3.16179314563217	3.97001492131081E-6	6.26224966733398E-5
104355217	'ERICD'	lncRNA	13.1	49.67	1.92238985157616	2.34660462577722E-10	8.29807840119287E-9
10439	'OLFM1'	mRNA	174.57	551.68	1.66003388715295	3.0508625205881697E-13	1.6231622800214E-11
1044	'CDX1'	mRNA	3857.9	143.14	-4.7522805995843	8.394347341171111E-14	4.81736318481825E-12
104457406	'MIR222HG'	lncRNA	1116.15	4401.09	1.97932356791237	2.73087144908157E-5	3.515879774729E-4
104472713	'PCAT29'	lncRNA	130.6	10.56	-3.62878704823726	8.29371680217734E-17	7.731084342593171E-15
104472717	'LINC01224'	lncRNA	220.95	20.0	-3.46545686039416	3.1312799308830397E-12	1.46094286633529E-10
1045	'CDX2'	mRNA	4574.67	315.94	-3.85592757300404	3.1131068079937E-7	6.22699789007951E-6
10451	'VAV3'	mRNA	2095.55	375.71	-2.47962011099796	7.13270780564298E-8	1.59898937299829E-6
10457	'GPNMB'	mRNA	1488.51	5123.99	1.78339473082812	1.5677702584915E-7	3.30645197156887E-6
10459	'MAD2L2'	mRNA	103.48	333.22	1.68715504463131	2.3537252206713303E-15	1.7154361183075299E-13
10462	'CLEC10A'	mRNA	218.36	589.97	1.43393460900538	1.1315838484061E-5	1.592511657869E-4
10468	'FST'	mRNA	28.44	215.43	2.9213086915525	1.77051004853345E-11	7.43091215239116E-10
1048	'CEACAM5'	mRNA	65346.77	3768.64	-4.11600009900337	1.56736858173559E-7	3.30635151026875E-6
10481	'HOXB13'	mRNA	2341.2	15.94	-7.1983962379596	1.64971374674329E-16	1.4688219814918802E-14
10491	'CRTAP'	mRNA	1837.82	6666.19	1.85886953498756	5.46838578348456E-16	4.48424245381164E-14
10493	'VAT1'	mRNA	1695.47	7948.78	2.22904736444026	3.8185943736705895E-11	1.52491838099093E-9
10497	'UNC13B'	mRNA	3925.09	1775.42	-1.14456591104565	3.07739004802405E-13	1.6366307191179697E-11
1050	'CEBPA'	mRNA	1478.85	6975.67	2.2378586213029	4.5162939009732803E-10	1.5174852726004E-8
10501	'SEMA6B'	mRNA	601.36	3472.81	2.52981285243115	1.28257062529154E-6	2.27009618790947E-5
10509	'SEMA4B'	mRNA	3213.4	941.0	-1.77183776759447	6.97675066477215E-19	8.483791661972531E-17
1051	'CEBPB'	mRNA	1424.05	11614.09	3.02780508150338	5.62458505080518E-8	1.28480219394573E-6
10516	'FBLN5'	mRNA	509.22	4422.26	3.11841448321616	5.2525431007558096E-12	2.37511728680307E-10
10519	'CIB1'	mRNA	3805.41	1494.54	-1.34835267627397	1.20474974178527E-9	3.75117660661938E-8
1052	'CEBPD'	mRNA	1550.82	10014.09	2.69092507067953	3.6065395096762605E-9	1.0192627374321E-7
105369212	'LOC105369212'	lncRNA	240.14	561.71	1.22597698052366	1.16608998336613E-5	1.635781748994E-4
105369343	'MIR194-2HG'	lncRNA	4678.04	211.52	-4.4670477968323	4.84608889547193E-20	6.7643282403734695E-18
105369391	'LOC105369391'	lncRNA	0.33	15.65	5.58512794975336	1.6696806034849501E-9	5.05310490620152E-8
105369635	'MIR200CHG'	lncRNA	67.69	12.47	-2.43985436454618	1.15065889069607E-5	1.616154891669E-4
105369669	'LOC105369669'	mRNA	172.24	65.44	-1.39619435207113	1.0351727326371302E-9	3.26382877676156E-8
105369723	'LINC02422'	lncRNA	53.36	19.99	-1.41649555254954	9.50918143806978E-8	2.08465288771536E-6
105369848	'LNCOG'	lncRNA	3.82	59.23	3.95516329970529	3.56723147633655E-8	8.40891028608938E-7
105369954	'KCCAT198'	lncRNA	245.91	69.35	-1.82619893893153	2.44645140750177E-5	3.188015752368E-4
105369980	'LOC105369980'	lncRNA	49.97	257.09	2.36328298074822	1.05036436221683E-6	1.89008172935529E-5
105370070	'LINC02441'	lncRNA	154.71	6.1	-4.66549142956104	2.05801965661327E-15	1.51712353462966E-13
105370158	'LINC02343'	lncRNA	25.94	4.56	-2.50715078835273	5.75411418408377E-9	1.56303696966205E-7
105370183	'LINC00390'	lncRNA	14.19	2.02	-2.81303075982693	1.04458912642987E-5	1.485101185149E-4
105370401	'LOC105370401'	lncRNA	66.81	30.04	-1.15325699835723	1.50847311001924E-5	2.065001774554E-4
105370579	'LOC105370579'	lncRNA	17.39	43.53	1.32361538942442	4.83105299851634E-7	9.32877025151274E-6
105370683	'LINC00677'	lncRNA	5.05	22.23	2.13674877293259	8.537780978788741E-9	2.24903212953546E-7
105370941	'LOC105370941'	lncRNA	36.2	12.99	-1.4789483055355	6.96674988262343E-5	8.137886574725E-4
105371031	'LOC105371031'	lncRNA	7.09	0.22	-5.00111528851235	1.39989780454138E-6	2.45745878480402E-5
105371049	'LOC105371049'	lncRNA	140.86	55.97	-1.33163960425031	7.14528261083113E-6	1.060883083227E-4
105371095	'LOC105371095'	mRNA	20.97	2.89	-2.86044337663733	9.22370919807083E-6	1.331253845624E-4
105371267	'LOC105371267'	lncRNA	181.46	60.84	-1.57666728014912	1.89505127643388E-5	2.532808556681E-4
105371592	'LOC105371592'	lncRNA	101.07	38.81	-1.38067463329973	3.8797796651571E-6	6.13784598996613E-5
105371849	'HEATR6-DT'	lncRNA	50.26	22.47	-1.16173988014647	1.96574244647971E-8	4.84267235259156E-7
105371880	'LOC105371880'	lncRNA	2.29	280.79	6.93757949969295	4.01498230655876E-23	8.12489155610767E-21
105371899	'LOC105371899'	lncRNA	34.78	8.7	-1.99958506856256	7.1434888574271E-6	1.060733438403E-4
105372028	'LOC105372028'	lncRNA	15.29	2.62	-2.5468103853387	1.8377212214127E-6	3.13947724721708E-5
105372030	'LINC01894'	lncRNA	6.08	74.27	3.61099665865725	2.71099252927107E-10	9.489669051437262E-9
105372441	'LOC105372441'	lncRNA	182.42	1.43	-6.99833557983839	1.50542106331294E-26	4.61811861051796E-24
105372808	'PCSEAT'	lncRNA	95.22	3.49	-4.7693855741174	1.23912627961336E-10	4.57602046083098E-9
105372950	'LINC02257'	lncRNA	5.14	16.95	1.72174474116988	3.18725307032277E-5	4.045569472192E-4
105373021	'LOC105373021'	lncRNA	3.11	21.13	2.76515534192297	1.18186935475681E-9	3.68333363881343E-8
105373311	'LOC105373311'	lncRNA	6.79	107.85	3.99021238568369	1.11256009806904E-14	7.34687007617731E-13
105373537	'LINC01886'	lncRNA	0.17	6.12	5.130419835972	3.62785078791749E-5	4.551976149256E-4
105373656	'LOC105373656'	lncRNA	1.42	12.95	3.18980511252153	3.08308967369819E-8	7.34980916437233E-7
105374103	'LOC105374103'	mRNA	220.65	38.26	-2.52780983923614	8.00024218974666E-10	2.57045629622812E-8
105374104	'LINC02021'	lncRNA	875.12	353.84	-1.30640712106878	8.883889955454911E-9	2.32929451149463E-7
105374261	'LINC02041'	lncRNA	27.93	3.59	-2.96137515999289	7.192473127499931E-10	2.33369818589076E-8
105374285	'LINC02038'	lncRNA	167.26	15.79	-3.40523634409552	2.1805648389715297E-11	9.014581937821161E-10
105374378	'LOC105374378'	lncRNA	26.67	84.11	1.65731740528207	1.87240020565983E-6	3.19225669520459E-5
105374428	'LOC105374428'	lncRNA	17.53	1.27	-3.78636801218172	9.92532181662031E-8	2.16989012446058E-6
105374582	'LINC01820'	lncRNA	5.15	22.98	2.15801741628963	1.42928547198735E-5	1.966371064646E-4
105375112	'LOC105375112'	mRNA	37.16	331.26	3.15602651490178	2.6546887575073404E-9	7.69261323362103E-8
105375297	'LOC105375297'	lncRNA	4.2	0.17	-4.58523415635157	2.88762923203487E-6	4.71328453542279E-5
105375650	'MIR3150BHG'	lncRNA	46.09	9.63	-2.25830285371268	4.53327301017794E-12	2.06648966935085E-10
105375706	'LINC02237'	lncRNA	0.33	29.89	6.51358192795505	2.3817733737805797E-16	2.06742523905325E-14
105375938	'LOC105375938'	lncRNA	192.38	29.58	-2.70114772922201	8.37053245772647E-33	4.668716361762589E-30
105376306	'LOC105376306'	lncRNA	66.69	32.37	-1.04288826494331	7.12076884091978E-6	1.057708832222E-4
105376526	'LOC105376526'	lncRNA	313.19	98.18	-1.67353551697695	3.27460618467372E-5	4.144753553907E-4
105376569	'LINC02751'	lncRNA	19.75	3.05	-2.69531840015869	7.22388359510205E-7	1.34416616489673E-5
105376714	'LOC105376714'	mRNA	1045.07	56.34	-4.21336669530339	2.06708725461011E-17	2.0915235109858303E-15
105376731	'LOC105376731'	lncRNA	7.01	43.14	2.62114309202417	3.55109002414684E-9	1.00485425196912E-7
105376747	'LOC105376747'	mRNA	31.86	2.14	-3.89599721468536	1.81251157576367E-8	4.49816834134641E-7
105376781	'LOC105376781'	lncRNA	376.42	1552.89	2.04452893503327	5.17753869802356E-7	9.94377690442694E-6
105377283	'LINC02562'	lncRNA	14.13	0.41	-5.11667907063534	1.6861720923036901E-9	5.09518696583389E-8
105377441	'LINC02511'	lncRNA	1.05	41.3	5.2968376151944	2.6346114068064397E-13	1.4145264274324298E-11
105377805	'LOC105377805'	mRNA	5.02	27.11	2.43335153652434	3.22026124978182E-6	5.19556780673919E-5
105377975	'LOC105377975'	lncRNA	11.48	61.06	2.41146959353008	1.09716471819454E-13	6.21191284260674E-12
105378047	'UST-AS2'	lncRNA	31.2	10.27	-1.60348557117754	5.71810913945819E-8	1.30506123996728E-6
105378193	'LOC105378193'	mRNA	1.53	9.38	2.61176303480243	4.00059770676652E-6	6.30386033932085E-5
105378479	'LOC105378479'	lncRNA	9.29	1.77	-2.39369580569037	2.62571220552475E-5	3.395714825765E-4
105378553	'AS-PTPRE'	lncRNA	4.54	21.37	2.23443903353335	5.19519139950956E-6	7.97397486390268E-5
105378614	'LOC105378614'	lncRNA	8.71	34.07	1.96793587464599	2.48202744599741E-7	5.05914555388693E-6
105378663	'LOC105378663'	lncRNA	87.93	335.27	1.93094151808059	6.025461235382529E-11	2.3363937982425402E-9
105378933	'LOC105378933'	lncRNA	1.54	10.44	2.75943960963851	1.43303478140252E-6	2.51040539505993E-5
105378948	'LOC105378948'	lncRNA	112.53	21.73	-2.37281704148289	1.09423246763196E-8	2.82401942224778E-7
105378992	'LINC02057'	lncRNA	50.46	3.56	-3.82451616885219	7.12631828187828E-17	6.6983918017624305E-15
105379143	'DMXL1-DT'	lncRNA	58.98	21.17	-1.47837751614056	9.10572198364689E-10	2.90147081252763E-8
105379252	'LOC105379252'	lncRNA	292.83	34.16	-3.09975727151819	5.62537439329432E-13	2.8826733465591797E-11
10544	'PROCR'	mRNA	323.73	1336.21	2.0453028184681	6.851047246339469E-11	2.64134191422212E-9
105447648	'LINC02130'	lncRNA	0.27	2.96	3.47712794009631	4.51282744865826E-5	5.519573759059E-4
10551	'AGR2'	mRNA	4496.17	87.95	-5.67585978627075	4.7977908844557103E-14	2.8756279760709497E-12
10553	'HTATIP2'	mRNA	808.93	264.08	-1.61506164778754	3.12736314984459E-18	3.50308793258567E-16
10555	'AGPAT2'	mRNA	2667.83	8971.97	1.74976023438861	7.43986478479091E-7	1.38111763039021E-5
10557	'RPP38'	mRNA	159.49	79.35	-1.00707838741185	6.45834611291345E-8	1.46042583897256E-6
10560	'SLC19A2'	mRNA	195.78	980.07	2.32367712952483	1.03137477013209E-10	3.852016390374091E-9
10561	'IFI44'	mRNA	102.27	379.39	1.89137033551886	2.32342479546143E-7	4.76392083574354E-6
10562	'OLFM4'	mRNA	6538.06	486.35	-3.74879984610646	1.1196736964785E-5	1.577888875856E-4
10563	'CXCL13'	mRNA	400.17	31.63	-3.6612534776762	9.19628585331213E-8	2.02262844324998E-6
105747689	'NABP1-OT1'	lncRNA	214.21	1275.87	2.57437038475177	1.4450516225574499E-11	6.15101648873974E-10
10578	'GNLY'	mRNA	74.22	328.32	2.14516632712304	2.3311239497457E-6	3.88502429145358E-5
10580	'SORBS1'	mRNA	2837.72	15294.79	2.43023585676307	2.44064722385716E-10	8.599092673833681E-9
10581	'IFITM2'	mRNA	593.39	3913.48	2.72140823916754	1.46776967585783E-32	7.98851401363963E-30
10590	'SCGN'	mRNA	141.24	11.49	-3.61947666420085	6.66270966940624E-14	3.8880785259293E-12
10595	'ERN2'	mRNA	4959.27	143.4	-5.11197696447387	5.4572766524562E-14	3.23925607176157E-12
106029310	'DANT1'	lncRNA	632.44	110.34	-2.51899540161949	2.29148691156481E-6	3.82841971608223E-5
106144538	'KCNK15-AS1'	lncRNA	1.94	14.83	2.93775511844722	3.98891907276208E-6	6.29059854754303E-5
10637	'LEFTY1'	mRNA	1522.52	50.04	-4.92723847390666	7.694531968263069E-11	2.93634391145107E-9
10644	'IGF2BP2'	mRNA	1291.07	471.04	-1.45464098100448	6.00715674122475E-8	1.36641050802206E-6
106480334	'BMS1P22'	lncRNA	1.46	19.08	3.70618059995342	5.08471942366949E-7	9.78360903276745E-6
10653	'SPINT2'	mRNA	9195.24	666.51	-3.78618252900383	2.22217349999931E-29	8.87403291447949E-27
1066	'CES1'	mRNA	414.46	5161.68	3.63853182413309	1.7073934784005498E-12	8.236556452254159E-11
106660606	'MIR3677HG'	lncRNA	335.1	122.8	-1.44824227823244	1.37375058819163E-6	2.41375596384199E-5
106660613	'LINC00680-GUSBP4'	lncRNA	1333.96	591.73	-1.17270571639328	6.696814034475071E-19	8.1507291968561E-17
10669	'CGREF1'	mRNA	20.58	65.72	1.67509814474205	1.21785239864462E-5	1.702735272548E-4
10682	'EBP'	mRNA	698.41	239.69	-1.54290055030552	8.08201304539915E-12	3.58019650419705E-10
106821730	'BUB1B-PAK6'	mRNA	75.16	25.54	-1.55725757779824	9.00603766155078E-8	1.9866121023748E-6
10687	'PNMA2'	mRNA	57.17	190.08	1.73328556562632	6.84939675857658E-7	1.28172885939608E-5
107	'ADCY1'	mRNA	126.78	467.74	1.88338185120198	6.27173830685297E-13	3.19690491481908E-11
107075116	'MIR3142HG'	lncRNA	612.58	119.36	-2.35959989861449	8.7506182751503E-5	9.965678391199E-4
1071	'CETP'	mRNA	130.37	266.34	1.03068944206106	6.41882735033786E-5	7.56940467645E-4
107105282	'SCTR-AS1'	lncRNA	1.49	17.0	3.5094815829908	1.04832994868264E-6	1.88667241977782E-5
107161159	'LINC02415'	lncRNA	0.4	4.61	3.53794202357463	2.50219509181923E-5	3.252492169765E-4
107181291	'PYDC5'	mRNA	2.04	11.73	2.5229525492426	7.93020803905676E-8	1.76371015074603E-6
10721	'POLQ'	mRNA	231.18	58.86	-1.97374367363185	8.37370417587016E-5	9.58657734136E-4
10736	'SIX2'	mRNA	3.47	114.27	5.04085617128004	9.23123112928486E-8	2.02965284922216E-6
10742	'RAI2'	mRNA	249.49	1048.11	2.07072544306969	2.75198934040137E-8	6.62012591693736E-7
10752	'CHL1'	mRNA	301.65	814.94	1.43384267667078	5.97490897800575E-6	9.03715025912464E-5
10753	'CAPN9'	mRNA	961.82	16.74	-5.84425199959387	3.41205718769217E-42	3.57014917072191E-39
10755	'GIPC1'	mRNA	5401.43	1740.5	-1.63384318860806	2.18221309168546E-7	4.49075432956896E-6
10763	'NES'	mRNA	640.03	4713.47	2.88057755631174	5.95802946747705E-13	3.0427428809370005E-11
10766	'TOB2'	mRNA	2341.75	5561.18	1.24780626157674	6.18535519963239E-18	6.62078262316242E-16
10769	'PLK2'	mRNA	271.71	617.92	1.18532612599031	5.59319190809428E-5	6.691059684293E-4
10791	'VAMP5'	mRNA	181.47	696.7	1.94081376705875	1.21090806341046E-18	1.42871274191394E-16
10794	'ZNF460'	mRNA	1449.18	3625.85	1.32307856907129	1.67889271057871E-10	6.08844442224025E-9
107984036	'RAB33B-AS1'	lncRNA	429.91	151.62	-1.50358567232021	2.60757138246221E-10	9.15614366520817E-9
107984773	'LINC01852'	lncRNA	24.78	85.99	1.79512396284466	7.74386246369877E-11	2.9534990781652102E-9
107984813	'CTCF-DT'	lncRNA	450.9	208.68	-1.11151193640962	2.48824548348004E-7	5.06952317922543E-6
107984817	'LOC107984817'	mRNA	946.37	111.06	-3.09104247889548	5.31808837664467E-8	1.21912298711679E-6
107985246	'LOC107985246'	lncRNA	683.33	290.25	-1.23528309274361	9.04438010613108E-12	3.9713184566859303E-10
107985532	'LOC107985532'	lncRNA	36.66	13.75	-1.41516705850407	1.0808955743896E-6	1.93984898210856E-5
107985556	'LOC107985556'	mRNA	2.11	16.05	2.92740013712146	5.69587572301656E-10	1.88249808390207E-8
107985729	'LOC107985729'	mRNA	5.14	33.1	2.68719440077687	9.48580870101694E-6	1.36426851469E-4
107985770	'LOC107985770'	lncRNA	179.13	46.7	-1.93956288363457	1.99272675017802E-6	3.37790661800501E-5
107986443	'LINCADL'	lncRNA	0.22	73.4	8.38418996455499	2.43512960286788E-23	5.11176498299063E-21
107986596	'LOC107986596'	lncRNA	20.1	6.97	-1.52870113734632	6.63767611612977E-5	7.795472105863E-4
107986762	'LOC107986762'	mRNA	8.9	31.28	1.81260303193896	1.78907829815068E-7	3.73525787238182E-6
107986982	'LOC107986982'	mRNA	430.89	1377.54	1.67669251532539	3.0465486940618E-10	1.05780030539749E-8
107987125	'LOC107987125'	mRNA	0.18	17.21	6.59356643154482	2.11050142316557E-10	7.513173735403191E-9
107987211	'LOC107987211'	mRNA	83.13	2.1	-5.30829444683961	6.2773853054374605E-15	4.30321298309818E-13
107987254	'LOC107987254'	mRNA	125.49	43.9	-1.51548258124491	1.16112361875998E-8	2.97786400701817E-7
107987425	'LOC107987425'	mRNA	11.5	83.04	2.8522844541686	1.45602281617541E-7	3.09057385845116E-6
107987457	'LOC107987457'	mRNA	66.11	220.83	1.740074963256	2.64731822841166E-8	6.38540158177843E-7
1080	'CFTR'	mRNA	3525.2	233.31	-3.91739754180108	1.18325174523005E-5	1.658309322146E-4
10808	'HSPH1'	mRNA	550.05	2235.39	2.02288004492895	1.62986694089292E-7	3.42510587079095E-6
10809	'STARD10'	mRNA	2763.57	316.55	-3.12601488927725	2.93502086272214E-28	1.04804315076097E-25
10810	'WASF3'	mRNA	113.74	1505.86	3.72680426364505	8.9894001824348E-42	8.92178138547428E-39
10811	'NOXA1'	mRNA	1504.07	295.51	-2.34759273501186	6.8002249356086195E-12	3.03931775209816E-10
10814	'CPLX2'	mRNA	62.08	5.18	-3.58336186937682	5.78323005670734E-15	3.9847015996129996E-13
10815	'CPLX1'	mRNA	94.31	308.27	1.70875518128269	3.3418111707856005E-10	1.14921693350096E-8
10826	'FAXDC2'	mRNA	461.59	1204.95	1.3842863972677	5.84488640382867E-11	2.2715958310670404E-9
10840	'ALDH1L1'	mRNA	189.11	3838.15	4.34311769291755	2.25554216750997E-31	1.0719940674084298E-28
10846	'PDE10A'	mRNA	115.8	586.21	2.33985227667313	6.30038740846386E-10	2.06559968722912E-8
10861	'SLC26A1'	mRNA	78.36	19.35	-2.01755164927876	3.94962741925222E-7	7.73967567027305E-6
10863	'ADAM28'	mRNA	619.8	88.27	-2.81174696219345	2.07552054167094E-7	4.28687890058331E-6
10865	'ARID5A'	mRNA	1108.47	8032.79	2.85732941829512	8.8181990061511E-12	3.88464114638791E-10
10867	'TSPAN9'	mRNA	668.21	2713.26	2.02166182490204	3.76047260700308E-12	1.73530704641181E-10
1087	'CEACAM7'	mRNA	27547.89	227.13	-6.92230076631589	7.384241491542071E-23	1.45291948076366E-20
10870	'HCST'	mRNA	89.49	227.57	1.34649095061491	7.86292439197597E-6	1.155737717146E-4
10871	'CD300C'	mRNA	39.75	209.19	2.39569771179245	1.88392467940118E-8	4.65982227325514E-7
108783646	'DINOL'	lncRNA	0.89	17.46	4.29788065942145	2.95458336517369E-9	8.4923509131399E-8
108868751	'GSC-DT'	lncRNA	0.18	9.13	5.68839614476275	4.07849250031277E-13	2.1263139521619E-11
10887	'PROKR1'	mRNA	4.09	67.55	4.04487950360766	7.68671856636485E-14	4.43768268576659E-12
1089	'CEACAM4'	mRNA	12.22	74.97	2.61733627531374	1.1081277821149701E-10	4.1158988345220705E-9
10891	'PPARGC1A'	mRNA	1626.24	395.66	-2.03919481369687	4.6694367814225694E-11	1.84126955432683E-9
10894	'LYVE1'	mRNA	318.46	5957.84	4.22558512772192	1.8724700473284E-26	5.66682487843599E-24
109	'ADCY3'	mRNA	1115.76	4697.03	2.07372503039774	1.73023972126053E-13	9.52457450475458E-12
10903	'MTMR11'	mRNA	5586.39	520.39	-3.42424871761286	9.344134198233021E-21	1.4381336393100299E-18
10913	'EDAR'	mRNA	83.69	7.32	-3.51593465743122	3.30771801603397E-6	5.32521296099972E-5
10917	'BTNL3'	mRNA	1730.39	39.7	-5.44571614839919	2.75394160770847E-25	7.317298747709981E-23
10924	'SMPDL3A'	mRNA	1296.62	159.94	-3.01912261104499	1.13192876727871E-12	5.58422329024042E-11
10936	'GPR75'	mRNA	55.47	143.59	1.37224750025711	1.43087529074341E-5	1.967756027699E-4
10939	'AFG3L2'	mRNA	2673.74	1145.93	-1.22234067052858	1.14639300845769E-20	1.74253028268687E-18
10957	'PNRC1'	mRNA	2247.9	7223.21	1.68406119168885	1.56329511822151E-14	1.009611890776E-12
10964	'IFI44L'	mRNA	108.25	766.57	2.82405321371547	7.8548974842337E-11	2.98993372174115E-9
10965	'ACOT2'	mRNA	848.99	2366.33	1.47883136678749	2.52261136409367E-6	4.16945748724791E-5
10966	'RAB40B'	mRNA	999.34	351.32	-1.50817594442275	2.2563603512006197E-11	9.29791224459229E-10
109729137	'MEF2C-AS2'	lncRNA	1.5	25.0	4.05588092772174	1.26433666969565E-7	2.71098285409864E-6
109729141	'TDRKH-AS1'	lncRNA	54.77	21.01	-1.38231236349937	6.29296492258355E-9	1.69983095128189E-7
109729180	'SNHG26'	lncRNA	312.9	978.44	1.64480237413821	2.91283149899752E-8	6.96854408437058E-7
10974	'ADIRF'	mRNA	249.28	5224.5	4.38947582999137	1.01810163342774E-37	8.27833157681782E-35
10979	'FERMT2'	mRNA	525.25	3414.59	2.70062714780744	2.15875598673071E-10	7.67743978758024E-9
10990	'LILRB5'	mRNA	384.3	2441.31	2.66736572771091	4.83540554542736E-15	3.3729640015769996E-13
10991	'SLC38A3'	mRNA	2.79	29.98	3.42600760267988	1.96138845637085E-8	4.83371060207356E-7
11000	'SLC27A3'	mRNA	581.66	1409.21	1.27664745739828	3.72826191750288E-5	4.665148872149E-4
110006325	'PPIP5K1P1-CATSPER2'	lncRNA	144.58	47.94	-1.59268657606358	3.75156295456192E-5	4.693435099804E-4
110006327	'ANKRD20A4-ANKRD20A20P'	lncRNA	831.74	113.23	-2.87693086250736	9.902470073605279E-18	1.0297424523305201E-15
11004	'KIF2C'	mRNA	140.37	43.2	-1.70014167270219	7.64074793536383E-6	1.126146794138E-4
11005	'SPINK5'	mRNA	212.34	30.28	-2.8099823052257	4.561277950841911E-9	1.26420454614125E-7
11006	'LILRB4'	mRNA	155.88	402.09	1.36705119976218	8.53015929711022E-6	1.243788820834E-4
1101	'CHAD'	mRNA	385.26	56.01	-2.78217794985477	1.14957886053655E-8	2.95162080765917E-7
11024	'LILRA1'	mRNA	22.86	133.24	2.5431034474291	1.7164432476744701E-9	5.18416559054277E-8
11025	'LILRB3'	mRNA	49.26	264.23	2.42347639035479	2.47647176101884E-6	4.10042601676939E-5
11027	'LILRA2'	mRNA	30.79	219.83	2.83593157208155	6.23897711553913E-16	5.06689779858078E-14
1103	'CHAT'	mRNA	28.63	0.33	-6.42872708095158	1.17817001727972E-12	5.803863300086309E-11
11030	'RBPMS'	mRNA	1825.49	4622.69	1.34044577658356	4.98960481363132E-5	6.039654640207E-4
11033	'ADAP1'	mRNA	2390.45	595.63	-2.00478420836539	4.2505908430770395E-12	1.94485423805427E-10
11035	'RIPK3'	mRNA	803.33	276.52	-1.53860594877438	9.67272699036609E-7	1.75577685715256E-5
11037	'STON1'	mRNA	354.34	1761.93	2.31394768837818	1.21376459216236E-7	2.61084148774979E-6
11046	'SLC35D2'	mRNA	885.41	246.29	-1.84598742041309	3.2470053825968102E-21	5.2867436131094E-19
11067	'DEPP1'	mRNA	465.61	9794.46	4.39475931279119	3.20102181504185E-51	5.60236998539881E-48
11069	'RAPGEF4'	mRNA	61.57	350.43	2.5088793953119	3.9071159222947E-16	3.2919524709336504E-14
11072	'DUSP14'	mRNA	44.14	431.08	3.28778415928134	1.7676728779237097E-11	7.42131203867835E-10
11074	'TRIM31'	mRNA	3205.6	290.17	-3.46560562967023	2.3141952370703E-6	3.860624527426E-5
11075	'STMN2'	mRNA	120.93	2.73	-5.4696003698737	3.74364119340513E-19	4.7092773286322904E-17
110806280	'CCDC194'	mRNA	18.11	93.37	2.36644061721965	1.0302875225907E-5	1.466951685334E-4
11094	'CACFD1'	mRNA	1975.81	325.82	-2.60031142200343	2.3960472555185103E-20	3.46635873963689E-18
11096	'ADAMTS5'	mRNA	196.63	3731.38	4.24617722345224	1.30162216628991E-29	5.32391076179739E-27
111064646	'TPM1-AS'	lncRNA	188.45	22.34	-3.07614996211301	4.5387201317821E-33	2.6069056477768196E-30
111064649	'SMIM33'	mRNA	65.44	1.09	-5.91321737790509	1.36112868877752E-18	1.59341775390393E-16
1111	'CHEK1'	mRNA	142.91	53.74	-1.41098708616664	8.47953435682565E-6	1.236941650147E-4
11112	'HIBADH'	mRNA	421.41	875.13	1.05427325530572	5.3991417098718304E-9	1.47492400439865E-7
11116	'CEP43'	mRNA	484.59	176.23	-1.45927571654194	7.006681201581671E-9	1.87721478472785E-7
111216284	'BNC2-AS1'	lncRNA	3.76	20.55	2.45162367564447	2.37264839493347E-5	3.102925708777E-4
11123	'RCAN3'	mRNA	672.81	262.95	-1.35542628934935	3.62141079958134E-7	7.16025670627339E-6
11126	'CD160'	mRNA	24.3	4.96	-2.29191736519978	7.93862368029546E-5	9.144321629076E-4
1113	'CHGA'	mRNA	3692.88	12.14	-8.24875976703054	1.12264639940247E-28	4.19754689895146E-26
11130	'ZWINT'	mRNA	234.45	55.99	-2.06591958124676	3.74531620151369E-6	5.95023004863128E-5
11131	'CAPN11'	mRNA	11.27	48.02	2.09161849232791	2.10411324133226E-5	2.782744395211E-4
1114	'CHGB'	mRNA	134.75	2.89	-5.54347161529556	6.83584500445618E-17	6.44330901652571E-15
11145	'PLAAT3'	mRNA	206.77	4117.88	4.31578804417022	2.2215271837104802E-23	4.68523554180765E-21
11148	'HHLA2'	mRNA	2474.31	36.17	-6.09616956643525	1.9350287108951E-20	2.8451456460837497E-18
11156	'PTP4A3'	mRNA	459.59	1812.54	1.97958690580618	1.1051138699941301E-9	3.4657285044191E-8
11167	'FSTL1'	mRNA	3197.77	21512.49	2.75003544564457	6.54223209064504E-8	1.47741485845574E-6
11170	'FAM107A'	mRNA	355.84	2730.97	2.94009854982323	2.08364749315636E-27	6.85962165082357E-25
11178	'LZTS1'	mRNA	64.51	356.74	2.46721248234693	1.08378206706012E-13	6.13871808919741E-12
11181	'TREH'	mRNA	54.78	5.24	-3.3845704548906	4.07802602632998E-7	7.97334870630813E-6
11184	'MAP4K1'	mRNA	516.14	203.27	-1.34435803883143	3.36949648024399E-5	4.250906873669E-4
11187	'PKP3'	mRNA	2904.94	232.69	-3.64201286414534	2.49076251366378E-10	8.766509825470551E-9
1119	'CHKA'	mRNA	1622.62	551.75	-1.55625480473935	1.75857560434614E-14	1.12443040903756E-12
11199	'ANXA10'	mRNA	28.53	5.23	-2.44839635547376	6.01760379118095E-5	7.143694871787E-4
11209	'MST1P2'	lncRNA	1428.49	115.28	-3.63123886625402	4.32748479135385E-13	2.2491756437526697E-11
11213	'IRAK3'	mRNA	297.73	1508.91	2.34143052407015	7.35147531058276E-11	2.8149789588554E-9
112267859	'LOC112267859'	mRNA	113.23	2604.71	4.52373799612794	1.3325321025453E-23	2.8685994514395002E-21
112267876	'LOC112267876'	mRNA	0.4	6.1	3.93393777407487	3.35168179161876E-6	5.38744882822614E-5
112267992	'LOC112267992'	mRNA	26.8	3.57	-2.90871797463362	1.24524772795042E-8	3.1797162802793E-7
112268119	'LOC112268119'	mRNA	0.71	9.0	3.66162113630689	4.96216235484412E-6	7.65285406958174E-5
112268131	'LOC112268131'	mRNA	41.13	99.89	1.28028845675258	3.62252494125324E-5	4.546750502097E-4
112268145	'LOC112268145'	mRNA	9.61	61.4	2.67490234430346	1.5964664756646003E-10	5.8051254171816E-9
112268271	'LOC112268271'	lncRNA	50.3	1.06	-5.56908965518669	2.1274557544254E-14	1.34437076481778E-12
112268350	'LOC112268350'	mRNA	2855.45	1126.79	-1.34150119967484	9.791079101890751E-9	2.54785132819724E-7
112268444	'LOC112268444'	mRNA	116.03	39.84	-1.54205737959567	7.84035781345457E-6	1.152871514555E-4
11227	'GALNT5'	mRNA	2158.62	91.06	-4.56716858102803	2.25543621649062E-13	1.2221277165526E-11
11228	'RASSF8'	mRNA	154.21	644.62	2.06353655284455	2.1282769204406497E-11	8.81732455157514E-10
11237	'RNF24'	mRNA	516.95	1283.57	1.31207160992649	1.93853433142025E-6	3.29294674618816E-5
112399	'EGLN3'	mRNA	1970.24	224.41	-3.13418118845332	6.28621110609239E-18	6.71808326577223E-16
11240	'PADI2'	mRNA	9732.45	554.76	-4.13286783205132	4.8092984800773E-17	4.63343812237968E-15
11245	'GPR176'	mRNA	134.93	410.65	1.6056882436531	6.51841754921876E-5	7.678795998786E-4
112464	'CAVIN3'	mRNA	156.22	738.68	2.24136790781933	7.32301921957654E-6	1.083476449378E-4
11247	'NXPH4'	mRNA	4.57	57.27	3.64739221357456	2.9960200211372504E-15	2.15561724090108E-13
11252	'PACSIN2'	mRNA	2871.9	1305.48	-1.13742498472754	2.7230185951407597E-13	1.45909043634901E-11
11254	'SLC6A14'	mRNA	246.57	4.47	-5.78501007025426	4.84334646367154E-11	1.90539310879333E-9
112577464	'ZKSCAN2-DT'	lncRNA	601.48	267.95	-1.16655982615181	6.569530769536991E-9	1.76851925544434E-7
112597	'CYTOR'	lncRNA	833.54	8180.12	3.29480436776176	6.39692246816849E-13	3.25948434875794E-11
112609	'MRAP2'	mRNA	151.26	29.87	-2.34038711688635	9.93220829831725E-12	4.33717139916522E-10
112616	'CMTM7'	mRNA	276.64	606.04	1.13142894093409	2.43839865430804E-7	4.97923956372976E-6
112724	'RDH13'	mRNA	1148.21	284.66	-2.01205597198441	7.26764634033823E-10	2.3541279099588E-8
11274	'USP18'	mRNA	90.32	213.27	1.23950966181512	8.86392435208958E-6	1.28731000352E-4
1128	'CHRM1'	mRNA	40.98	0.81	-5.66077326090213	1.481057654513E-11	6.294355133287201E-10
112817	'HOGA1'	mRNA	18.44	135.31	2.87555701776165	2.33786141203402E-18	2.64729462929628E-16
11282	'MGAT4B'	mRNA	7239.28	1771.06	-2.03123412062152	2.7054597264371303E-15	1.95909247583318E-13
112840934	'NGF-AS1'	lncRNA	10.33	182.22	4.14031661053853	1.91488382575021E-17	1.94188785986691E-15
113026	'PLCD3'	mRNA	4909.59	1115.24	-2.13824467074226	1.38566075552288E-12	6.771626784873709E-11
1131	'CHRM3'	mRNA	447.9	122.69	-1.86816861577527	6.230340940611319E-11	2.4123715695378502E-9
11313	'LYPLA2'	mRNA	1717.03	820.23	-1.0658231788948	2.50085224119299E-10	8.797433749270431E-9
113189	'CHST14'	mRNA	168.93	475.2	1.49209842537642	5.29007648193004E-7	1.01454767448348E-5
11320	'MGAT4A'	mRNA	2473.31	665.38	-1.89418826086057	1.39726153208761E-9	4.29315205592055E-8
113230	'MISP3'	mRNA	330.93	30.6	-3.43485975203503	2.63489847037271E-16	2.2739813992039502E-14
11326	'VSIG4'	mRNA	264.82	2354.7	3.15244632887234	3.92810380622834E-12	1.8040274496539E-10
11330	'CTRC'	mRNA	23.68	95.85	2.01712759036233	2.74438284290309E-6	4.49712957371046E-5
11332	'ACOT7'	mRNA	646.04	302.09	-1.09662702084783	9.53986418742557E-8	2.09070019228144E-6
11339	'OIP5'	mRNA	29.28	5.58	-2.39066834705681	2.15999696749624E-7	4.44842707784163E-6
1134	'CHRNA1'	mRNA	28.59	0.99	-4.85494703229148	1.3647269906570601E-10	5.02199441161171E-9
113451	'AZIN2'	mRNA	452.12	176.35	-1.35828580990574	1.09048434720006E-10	4.057064656340211E-9
113452	'TMEM54'	mRNA	5066.79	363.99	-3.79910243442442	1.66198723609212E-41	1.60235750832862E-38
11346	'SYNPO'	mRNA	4321.25	10871.65	1.33105131586172	7.51573289223515E-8	1.67705584161882E-6
1136	'CHRNA3'	mRNA	52.67	3.34	-3.97967346095117	4.231258215715349E-30	1.83052096212375E-27
113655	'MFSD3'	mRNA	1183.04	311.76	-1.92397959175812	6.3640135981067E-8	1.4395767779984E-6
113691	'TUBA3FP'	lncRNA	22.43	6.62	-1.76093369548027	1.04623270681596E-6	1.88365148816724E-5
113763	'ZBED6CL'	mRNA	318.51	124.36	-1.35687084140077	9.22723305828974E-11	3.4740982887274E-9
1138	'CHRNA5'	mRNA	50.26	9.44	-2.4128526094026	5.31149932246842E-8	1.21781933760628E-6
113828	'FAM83F'	mRNA	2492.22	231.88	-3.42596463084643	4.1498378737441694E-11	1.6474490196599E-9
113878	'DTX2'	mRNA	2026.69	932.06	-1.12063933293167	3.99891050103691E-6	6.30267331502171E-5
1139	'CHRNA7'	mRNA	155.47	15.09	-3.36491823434936	6.979936889754319E-16	5.5912815523345303E-14
113939925	'BMS1P4-AGAP5'	lncRNA	2186.61	1045.08	-1.06507977764351	2.52506982586693E-8	6.10799910190038E-7
114041	'B3GALT5-AS1'	lncRNA	1060.82	5.19	-7.67444874523801	6.499549433013289E-42	6.54693793895399E-39
1141	'CHRNB2'	mRNA	27.72	12.63	-1.13396606439543	4.03215893111181E-7	7.89109346157283E-6
114131	'UCN3'	mRNA	50.67	0.33	-7.24961170577549	9.79185549273108E-17	9.04018658578908E-15
114132	'SIGLEC11'	mRNA	37.57	231.68	2.62450108758788	2.28263618243246E-10	8.08246023074988E-9
114134	'SLC2A13'	mRNA	1191.67	382.1	-1.64094775197655	4.83889537890179E-15	3.37365486341956E-13
1145	'CHRNE'	mRNA	21.89	200.89	3.19808681030844	3.75700802378389E-13	1.9685934473069798E-11
114548	'NLRP3'	mRNA	136.47	1520.98	3.47834945676025	9.18969015881466E-12	4.03125315419929E-10
114569	'MAL2'	mRNA	2195.85	219.01	-3.32569422066953	2.0167714287886297E-11	8.38625253061008E-10
114757	'CYGB'	mRNA	462.72	1739.67	1.91059044647744	4.41813661654182E-11	1.7493306720180902E-9
114780	'PKD1L2'	mRNA	121.12	1415.61	3.54693771751856	2.82179743007015E-11	1.14584161166841E-9
114789	'SLC25A25'	mRNA	1356.04	10867.11	3.00249843499966	1.1733904441176901E-19	1.5650268969928202E-17
114792	'KLHL32'	mRNA	41.27	20.36	-1.01951410609657	5.62692296037354E-5	6.727834001438E-4
114793	'FMNL2'	mRNA	620.01	1260.43	1.02353818801192	3.749670346685551E-9	1.05595504774583E-7
114800	'CCDC85A'	mRNA	77.81	442.22	2.50675319838984	6.27728014106443E-10	2.05902415941787E-8
114801	'TMEM200A'	mRNA	739.06	93.19	-2.98751320556346	8.70111859594428E-16	6.83615183192533E-14
114805	'GALNT13'	mRNA	13.3	71.17	2.42031634314085	1.58175657449769E-5	2.15376471191E-4
114825	'PWWP2A'	mRNA	919.22	455.66	-1.01245573898577	5.01967621905929E-17	4.82578943746414E-15
114827	'FHAD1'	mRNA	34.31	8.28	-2.05114438476095	5.494756330557621E-10	1.8209322986243E-8
114881	'OSBPL7'	mRNA	1753.31	351.68	-2.31772605930994	3.6730735511962E-13	1.92910680435723E-11
114897	'C1QTNF1'	mRNA	558.34	7248.26	3.69840919736897	8.38225656934891E-23	1.63972731153769E-20
1149	'CIDEA'	mRNA	7.02	3915.1	9.12298410048645	3.53677728266024E-64	1.0849626983673401E-60
114900	'C1QTNF4'	mRNA	20.89	79.13	1.92152561859705	4.92873409151296E-6	7.61173617242728E-5
114904	'C1QTNF6'	mRNA	670.78	296.13	-1.17959648265738	1.7928334396882E-7	3.74251901003393E-6
114907	'FBXO32'	mRNA	2453.54	589.39	-2.05756213733567	4.50159967481924E-10	1.5134236145035E-8
114928	'GPRASP2'	mRNA	100.23	248.03	1.30716426020955	6.38156390635556E-5	7.530725226334E-4
114990	'VASN'	mRNA	483.7	2799.92	2.53320681151559	4.47222808101386E-5	5.477748908266E-4
1152	'CKB'	mRNA	21295.25	1827.03	-3.54295666387232	5.42453333692076E-21	8.57362103299243E-19
115207	'KCTD12'	mRNA	2959.27	7831.48	1.40404394201588	3.00161035619484E-6	4.88071751654152E-5
115265	'DDIT4L'	mRNA	8.07	70.78	3.13367631038771	9.026127456591661E-17	8.37908944778798E-15
115330	'GPR146'	mRNA	111.71	1110.66	3.31362245645975	9.80375232171404E-37	7.392631715798859E-34
115352	'FCRL3'	mRNA	192.52	39.13	-2.29848203660326	3.00934259793371E-6	4.89211171674453E-5
115701	'ALPK2'	mRNA	124.39	24.85	-2.32331881110649	2.18901313958758E-10	7.77338664935842E-9
115727	'RASGRP4'	mRNA	109.46	528.95	2.27270079763069	4.7955946553417995E-12	2.18017844322691E-10
115801414	'LINC01297-DUXAP10-NBEAP6'	lncRNA	121.4	334.66	1.46290778196015	1.17699386322194E-6	2.0969786256086E-5
115817	'DHRS1'	mRNA	650.89	317.32	-1.03644823666526	1.29995145797012E-6	2.29814732079152E-5
115825	'WDFY2'	mRNA	573.12	1441.47	1.33062224125886	7.90362170669465E-15	5.3207339007707E-13
115861	'NXNL1'	mRNA	0.33	36.4	6.79593606862596	2.05075277133107E-16	1.7974315377659302E-14
115891964	'MIR223HG'	lncRNA	123.28	380.23	1.62499226736561	2.83399318275331E-7	5.71186946137813E-6
1159	'CKMT1B'	mRNA	1314.51	62.07	-4.40458507680996	4.86831470316016E-12	2.20951753089593E-10
1160	'CKMT2'	mRNA	21.61	116.73	2.4334897678764	2.81978923964347E-7	5.68578864952729E-6
116028	'RMI2'	mRNA	109.6	28.7	-1.932972145597	1.72800782412493E-7	3.61726600615557E-6
116039	'OSR2'	mRNA	87.67	707.11	3.01171976547836	1.52596542789778E-19	1.99971102486756E-17
116071	'BATF2'	mRNA	353.21	104.52	-1.75679134708345	2.42259960962607E-9	7.0732257734912E-8
116151	'FAM210B'	mRNA	541.0	1192.16	1.13987946344928	1.43386808154378E-6	2.51121333907532E-5
116159	'CYYR1'	mRNA	109.6	867.49	2.98466619375088	3.5913433053915097E-26	1.0447171235599801E-23
116211	'TM4SF19'	mRNA	2.26	33.64	3.89422607969725	7.93538071923796E-6	1.165118985467E-4
116224	'PABIR1'	mRNA	957.01	437.9	-1.12791053013635	1.02421373830508E-6	1.84844628633781E-5
116236	'ABHD15'	mRNA	773.07	1758.22	1.18543639966459	8.02271425077512E-5	9.227010066691E-4
116238	'TLCD1'	mRNA	88.07	29.27	-1.58926879378649	7.96976731289269E-8	1.77192436598965E-6
116285	'ACSM1'	mRNA	28.46	4.25	-2.74347403559724	4.5626109184168003E-10	1.53119724996306E-8
116362	'RBP7'	mRNA	10.77	484.43	5.49054002375268	2.4697163129553098E-36	1.82161146870912E-33
116412618	'PDCD6-AHRR'	lncRNA	1171.65	530.1	-1.14421584722957	7.22184155478475E-8	1.61682286870158E-6
116435299	'WASL-DT'	lncRNA	166.91	80.11	-1.05908538796486	9.55261055452954E-13	4.7701913237837E-11
116437	'LINC01257'	lncRNA	1.39	11.9	3.0970245921221	1.31165494913101E-7	2.80531215447403E-6
116441	'TM4SF18'	mRNA	35.54	343.28	3.27177943961753	6.2749740435198E-15	4.30321298309818E-13
116443	'GRIN3A'	mRNA	71.5	18.25	-1.97030116877994	4.15103331161484E-5	5.132777787667E-4
116449	'CLNK'	mRNA	42.32	15.54	-1.44536701571861	7.84964862523901E-6	1.154037711021E-4
116804915	'LNCDAT'	lncRNA	0.33	20.02	5.93457229415413	5.53075504764733E-6	8.42673805244715E-5
116804918	'TBCEL-TECTA'	mRNA	41.93	85.01	1.01979323996693	2.06916113006252E-5	2.74135416031E-4
116835	'HSPA12B'	mRNA	112.89	1234.2	3.45055666366226	1.10100107204297E-17	1.13964587194128E-15
116842	'LEAP2'	mRNA	43.68	8.58	-2.34869102932957	4.22584558539929E-7	8.23314029417494E-6
116987	'AGAP1'	mRNA	3319.7	1578.91	-1.07212145479962	3.59988380670057E-16	3.0406853352754803E-14
117	'ADCYAP1R1'	mRNA	168.1	854.48	2.34577252260397	5.28219560410541E-7	1.01318021323765E-5
117155	'CATSPER2'	mRNA	83.81	32.22	-1.37918232068144	1.01665682414243E-5	1.449971345649E-4
117177	'RAB3IP'	mRNA	697.88	154.78	-2.17273933750119	3.78736648824427E-10	1.29027603857584E-8
117245	'PLAAT5'	mRNA	9.6	477.68	5.6363696562615	1.2954534540546601E-53	2.69009878258363E-50
117248	'GALNT15'	mRNA	309.31	3909.31	3.65978835969921	7.88958405535169E-13	3.9735536829821094E-11
117289	'TAGAP'	mRNA	356.07	809.69	1.18519006867902	2.07177734321262E-5	2.744405707804E-4
1174	'AP1S1'	mRNA	729.81	323.09	-1.17560110419299	9.96017071172893E-6	1.42451733108E-4
117581	'TWIST2'	mRNA	128.44	779.29	2.60106337133087	3.28213645638899E-6	5.28907512504795E-5
117584	'RFFL'	mRNA	1507.94	723.91	-1.05868755355498	1.50965980167713E-11	6.40985690629045E-10
1179	'CLCA1'	mRNA	17522.65	49.71	-8.46153833438136	3.1502776818739904E-35	2.14755065993084E-32
1181	'CLCN2'	mRNA	2171.29	247.96	-3.13036083874622	2.73528993822458E-19	3.4830304716201703E-17
1183	'CLCN4'	mRNA	76.73	256.21	1.73936134820509	1.7154340839735E-27	5.661226072188051E-25
118813	'ZFYVE27'	mRNA	2394.16	967.87	-1.30663041299505	3.5083565004373403E-10	1.20281289143899E-8
118881	'COMTD1'	mRNA	673.58	194.87	-1.78935080329425	2.4480583689961604E-9	7.14292205948972E-8
118932	'ANKRD22'	mRNA	205.39	29.0	-2.82428542302971	1.78555736748035E-5	2.400011718685E-4
119	'ADD2'	mRNA	77.21	312.42	2.0167135687986	8.85072678999404E-13	4.4295311454691294E-11
1191	'CLU'	mRNA	2651.7	13893.04	2.38937040956283	8.24178779656237E-12	3.64738292267737E-10
1193	'CLIC2'	mRNA	102.5	354.75	1.79114109409224	9.65166783316071E-7	1.75266133340042E-5
119385	'AGAP11'	lncRNA	220.35	978.67	2.15103563297091	3.8453148466674704E-23	7.83609706926584E-21
119391	'GSTO2'	mRNA	400.41	166.11	-1.2693698466445	1.68350140425036E-5	2.27393326725E-4
119467	'CLRN3'	mRNA	673.62	25.27	-4.73617681852756	1.30256490939642E-13	7.2922564817752E-12
119559	'SFXN4'	mRNA	615.76	256.06	-1.26589861319525	1.0641885838034E-7	2.31119843082916E-6
119587	'CPXM2'	mRNA	419.6	2442.53	2.54127844609055	1.19786700972523E-5	1.677051087767E-4
1201	'CLN3'	mRNA	1632.61	738.22	-1.14506001977767	3.79098257695236E-7	7.45803024762132E-6
120114	'FAT3'	mRNA	80.55	241.55	1.58439428141084	6.51951522895742E-7	1.22663034159323E-5
120224	'TMEM45B'	mRNA	4157.95	175.26	-4.56832084414339	5.8109111345231E-23	1.15684270236655E-20
120376	'COLCA2'	mRNA	140.96	28.56	-2.30321905214609	1.17787810811034E-17	1.21456419708487E-15
120400	'NXPE1'	mRNA	4446.75	28.21	-7.30041120442556	5.36069035902581E-24	1.21151885701664E-21
120406	'NXPE2'	mRNA	597.48	26.42	-4.49901097119993	5.11462668578482E-27	1.63204956540704E-24
120863	'DEPDC4'	mRNA	42.08	18.58	-1.17896116757152	2.28135231158779E-6	3.81243148398149E-5
120892	'LRRK2'	mRNA	385.86	1318.14	1.77237620601711	8.17146867525722E-8	1.81437790324098E-6
121256	'TMEM132D'	mRNA	41.86	2.53	-4.04590154114886	6.01461383996447E-26	1.7055347316741302E-23
121355	'GTSF1'	mRNA	109.76	16.75	-2.71244927175969	2.6779174496283E-6	4.39729031141701E-5
121643	'FOXN4'	mRNA	1.97	21.36	3.44049369645583	1.44588294901842E-7	3.07194935950982E-6
121793	'TEX29'	mRNA	17.61	73.13	2.05390943336521	6.225530731031489E-11	2.41120075030829E-9
122622	'ADSS1'	mRNA	62.15	239.63	1.94695376484794	7.3285227182678E-11	2.80937804868967E-9
122769	'LRR1'	mRNA	108.78	53.15	-1.03333983980452	4.01198935384313E-5	4.982300920173E-4
122953	'JDP2'	mRNA	1088.25	2271.69	1.06174930412524	2.23079015917551E-7	4.58443001393168E-6
123	'PLIN2'	mRNA	693.69	4719.22	2.76618927448271	3.3214907761060902E-21	5.4015043432105E-19
1230	'CCR1'	mRNA	140.89	652.72	2.21192797023049	7.838108687317139E-11	2.9852268518284603E-9
123041	'SLC24A4'	mRNA	116.12	246.21	1.08423452660127	2.08613210570446E-7	4.30747825044624E-6
123099	'DEGS2'	mRNA	702.8	68.95	-3.34952309734549	4.7659496283385E-21	7.5860092333047905E-19
123264	'SLC51B'	mRNA	336.58	10.04	-5.06733765967684	1.43444203814815E-29	5.8494466158043E-27
1235	'CCR6'	mRNA	147.6	37.06	-1.99374323703024	1.53113188332379E-8	3.84784189565063E-7
123624	'AGBL1'	mRNA	19.05	2.43	-2.97310447898265	1.3159905316925498E-11	5.647963561089541E-10
123879	'DCUN1D3'	mRNA	444.26	4113.42	3.21085826001553	1.9591042540278197E-36	1.45293414777974E-33
123920	'CMTM3'	mRNA	291.1	1093.25	1.9090213234834	2.22877344891744E-16	1.94588068444068E-14
1240	'CMKLR1'	mRNA	368.31	872.37	1.24401050127865	2.66219440197933E-7	5.39299135218316E-6
124056	'NOXO1'	mRNA	411.13	40.61	-3.33961002421563	6.7504531202028E-8	1.52087449642065E-6
124220	'ZG16B'	mRNA	287.52	18.74	-3.93960927030591	1.09286924151804E-9	3.4313145292482E-8
124491	'TMEM170A'	mRNA	1422.8	578.27	-1.29892810312171	2.34050910933214E-21	3.86676741799662E-19
124540	'MSI2'	mRNA	2291.19	1116.97	-1.03649842525724	1.06363179743759E-5	1.509312753603E-4
124583	'CANT1'	mRNA	5368.08	1256.94	-2.09448803262531	6.91679609301036E-20	9.48666830029221E-18
124599	'CD300LB'	mRNA	32.12	166.08	2.37035889866488	1.67576378454027E-7	3.51116995259069E-6
124637	'CYB5D1'	mRNA	149.81	1108.92	2.88795837375257	1.78503441461088E-19	2.32566206738352E-17
124739	'USP43'	mRNA	778.39	45.93	-4.08306473899304	4.8660919161393E-22	8.64224327058861E-20
124783	'SPATA32'	mRNA	1.16	11.97	3.37193659345758	6.17867179902706E-6	9.31923771837385E-5
124872	'B4GALNT2'	mRNA	1456.25	337.87	-2.10770908410587	1.13583646557237E-5	1.59799665013E-4
124975	'GGT6'	mRNA	3739.14	85.22	-5.45534793302267	1.26947794543095E-18	1.49520353089383E-16
124976	'SPNS2'	mRNA	542.98	1450.36	1.41744299120414	2.2751818200975703E-9	6.68329089295559E-8
125	'ADH1B'	mRNA	1227.67	48286.36	5.29761993818491	6.6703000710619394E-43	7.2607830055784494E-40
125058	'TBC1D16'	mRNA	1375.54	6440.73	2.2272215554365	4.64663270759706E-17	4.48632720295657E-15
125336	'LOXHD1'	mRNA	11.16	155.88	3.80403802332584	7.431603306278189E-18	7.885971065027601E-16
125965	'COX6B2'	mRNA	433.32	27.2	-3.99388628914192	3.3047854011050396E-42	3.48492202410121E-39
126	'ADH1C'	mRNA	3033.56	564.83	-2.42512862146147	3.44606857762456E-8	8.15177003859149E-7
126014	'OSCAR'	mRNA	35.89	124.68	1.79656188179474	4.52663398826429E-7	8.77609129321962E-6
126070	'ZNF440'	mRNA	1158.92	242.24	-2.25825926319034	4.62411762385345E-15	3.23561184300087E-13
126074	'SWSAP1'	mRNA	100.91	46.2	-1.12690089475033	2.28982048256881E-9	6.7175200885827E-8
126259	'TMIGD2'	mRNA	38.42	7.24	-2.40697680131042	2.46052357995947E-7	5.01986232243333E-6
126295	'ZNF57'	mRNA	176.68	29.03	-2.60551606280569	1.3698904787818899E-11	5.85757575389709E-10
1263	'PLK3'	mRNA	613.66	2588.17	2.07641888968824	2.14114396097422E-5	2.826456610468E-4
126326	'GIPC3'	mRNA	82.3	216.81	1.3974359256913	1.0296196924842498E-11	4.4816180984342803E-10
126353	'MISP'	mRNA	10151.83	583.2	-4.12159794138891	2.63840311971757E-12	1.23998515978453E-10
126364	'LRRC25'	mRNA	184.89	665.83	1.84848159174454	5.119921450921331E-9	1.40661843615105E-7
126393	'HSPB6'	mRNA	628.49	8548.97	3.76578775131464	1.60989024437228E-10	5.8507850165492E-9
126433	'FBXO27'	mRNA	65.66	490.39	2.90080096441566	9.45301026602569E-8	2.07334898712601E-6
126567	'C2CD4C'	mRNA	20.68	259.13	3.647438171499	8.54099234271204E-13	4.2824573679132296E-11
126668	'TDRD10'	mRNA	53.98	289.73	2.42411561841462	3.23933892817443E-20	4.6268386297164E-18
126669	'SHE'	mRNA	272.53	1486.78	2.4477142871028	5.95745267709721E-44	6.93206112065992E-41
126695	'KDF1'	mRNA	359.17	22.49	-3.99750081278753	1.02296653767137E-10	3.82384862411189E-9
1268	'CNR1'	mRNA	99.89	293.07	1.5528979729776	4.78977626479206E-6	7.41410127170686E-5
126823	'KLHDC9'	mRNA	56.89	25.51	-1.15702847722172	8.16039491870415E-6	1.194389096662E-4
126859	'AXDND1'	mRNA	34.91	8.17	-2.09549505115953	4.95253283126781E-6	7.64062205927574E-5
1269	'CNR2'	mRNA	165.44	61.92	-1.41788595718453	8.05847834504599E-6	1.18088072042E-4
126917	'IFFO2'	mRNA	506.97	1042.72	1.04036813438667	2.07633005381578E-6	3.50803356707839E-5
126961	'H3C14'	mRNA	42.18	0.18	-7.85558429765883	7.07479035259202E-5	8.251054931646E-4
126969	'SLC44A3'	mRNA	774.57	188.61	-2.03798029041079	7.594928114591149E-11	2.9016150923384404E-9
127062	'OR2M3'	mRNA	12.07	2.7	-2.16058140106005	1.85838188636713E-6	3.17196271972908E-5
1271	'CNTFR'	mRNA	189.42	2270.67	3.58346388426446	3.3228908406625004E-10	1.14387614639149E-8
127281	'PRXL2B'	mRNA	1391.4	510.73	-1.44589783163563	3.15592295029343E-7	6.30516595710118E-6
127435	'PODN'	mRNA	931.11	6517.37	2.80727164823235	4.88787101038165E-7	9.43039115735111E-6
1277	'COL1A1'	mRNA	15811.96	80179.01	2.34220852673728	1.18807015467282E-5	1.664198269689E-4
127707	'KLHDC7A'	mRNA	101.72	6.23	-4.02961555202009	3.12663304229639E-13	1.6608561517120798E-11
127733	'UBXN10'	mRNA	380.16	48.28	-2.97718870037576	1.61461184826246E-13	8.91351588723609E-12
1278	'COL1A2'	mRNA	15806.82	72636.87	2.20015483518346	2.20514552522747E-6	3.69789946028858E-5
127829	'ARL8A'	mRNA	368.41	829.92	1.17167168117575	4.81733492878877E-19	5.98187135863037E-17
1280	'COL2A1'	mRNA	164.79	5.88	-4.80811239860249	1.7512274896128699E-12	8.423928469902949E-11
128077	'LIX1L'	mRNA	561.11	1322.67	1.23710538379477	2.41985080916722E-13	1.3070196185232598E-11
1281	'COL3A1'	mRNA	15776.52	61506.13	1.96295148767783	1.40523573254363E-5	1.937826966403E-4
128102	'HSD3BP4'	lncRNA	21.12	129.41	2.61504512477898	9.74933754498626E-13	4.8594399328272193E-11
1282	'COL4A1'	mRNA	5281.9	44516.63	3.07521596786089	1.88108006855967E-13	1.03044863804374E-11
128209	'KLF17'	mRNA	444.68	68.09	-2.70731919611086	4.88960871279445E-14	2.92546416323961E-12
128218	'TMEM125'	mRNA	796.06	30.85	-4.68959330702867	1.88786925701177E-18	2.1686717336483199E-16
1285	'COL4A3'	mRNA	173.18	46.38	-1.90078110365707	1.30857894892953E-6	2.31188561243011E-5
128553	'TSHZ2'	mRNA	921.98	4125.13	2.16162335692697	2.63973650251677E-16	2.27524721519927E-14
128653	'C20orf141'	mRNA	0.17	3.27	4.25675182438579	3.15924024222419E-6	5.11300683662703E-5
1289	'COL5A1'	mRNA	3697.31	11726.71	1.66525096306301	1.72901411851036E-5	2.33097421768E-4
129293	'TRABD2A'	mRNA	1331.76	184.56	-2.85115065047483	2.6127059008010003E-11	1.06800485878987E-9
1295	'COL8A1'	mRNA	235.62	1001.81	2.08806448921211	1.34411789354387E-7	2.87110303713991E-6
129642	'MBOAT2'	mRNA	869.72	244.26	-1.8321486399387	4.17096579907989E-7	8.13326279489173E-6
1297	'COL9A1'	mRNA	31.48	11.28	-1.48091693351894	1.70724977950608E-5	2.303012727247E-4
1298	'COL9A2'	mRNA	741.73	132.35	-2.48651851105558	4.89412512207704E-8	1.12844948172633E-6
129804	'FBLN7'	mRNA	160.63	514.12	1.67836937042303	8.93192876009423E-11	3.3704359749825E-9
129807	'NEU4'	mRNA	1268.83	99.65	-3.67045153444078	2.30856674154508E-14	1.4506676586290999E-12
130	'ADH6'	mRNA	136.72	7.05	-4.27699982330518	5.6475555377903105E-14	3.33752234599091E-12
130132	'RFTN2'	mRNA	63.46	256.62	2.01573339580902	8.095428708330839E-12	3.5849628634001703E-10
130340	'AP1S3'	mRNA	122.89	46.15	-1.41297712760426	4.05853600796598E-8	9.4793046331065E-7
130367	'SGPP2'	mRNA	2222.57	110.91	-4.32474900306236	2.88049281314701E-18	3.24812262690179E-16
130399	'ACVR1C'	mRNA	333.93	2375.2	2.83045020789629	6.988025038800739E-11	2.6857137120222304E-9
1305	'COL13A1'	mRNA	114.59	34.36	-1.73763768204641	3.81301194851064E-5	4.758880483415E-4
130574	'LYPD6'	mRNA	78.59	20.51	-1.9377520180631	6.53198777129028E-6	9.78978584727346E-5
130589	'GALM'	mRNA	735.49	270.48	-1.44320918566074	3.09734774650354E-9	8.86682304941269E-8
1306	'COL15A1'	mRNA	1276.37	8255.94	2.6933913181681	7.29580224812926E-12	3.25219782049453E-10
1308	'COL17A1'	mRNA	5833.65	424.83	-3.77942955015932	3.86707365297598E-17	3.774157631653931E-15
130951	'M1AP'	mRNA	3.59	27.75	2.9517660829996	1.8960584412964402E-15	1.40849906566247E-13
1310	'COL19A1'	mRNA	226.49	22.77	-3.31451300262192	1.82703762969551E-6	3.12320235743934E-5
1311	'COMP'	mRNA	2.17	68.49	4.97780558120757	2.20553959140853E-6	3.69810083763414E-5
131177	'FAM3D'	mRNA	5992.45	79.1	-6.24327115801416	5.15240867546511E-26	1.47655343054831E-23
1318	'SLC31A2'	mRNA	197.6	624.49	1.66010832910218	1.97528473650014E-7	4.09614392193239E-6
131873	'COL6A6'	mRNA	25.29	369.84	3.87033439868612	3.90683555870182E-7	7.66138229270515E-6
131890	'GRK7'	mRNA	20.16	42.85	1.08820339501874	2.91244809834534E-8	6.96854408437058E-7
132014	'IL17RE'	mRNA	1344.83	322.02	-2.06219956613548	5.1337388576210007E-11	2.01084349908621E-9
132160	'PPM1M'	mRNA	335.05	944.87	1.49572515176504	4.08957892088504E-6	6.43092856620476E-5
132241	'RPL32P3'	lncRNA	1888.4	899.01	-1.07075674694425	1.48932398898084E-7	3.15580037771847E-6
132430	'PABPC4L'	mRNA	19.76	63.83	1.69180958395171	4.01660966533778E-6	6.32687504724352E-5
1326	'MAP3K8'	mRNA	658.18	3181.47	2.27315049146007	4.4180164850355E-11	1.7493306720180902E-9
133	'ADM'	mRNA	768.39	3058.75	1.99303863338418	7.60118546898198E-10	2.45627294959727E-8
133308	'SLC9B2'	mRNA	205.76	669.98	1.70317211666063	2.4332668648996103E-9	7.10156583195913E-8
133522	'PPARGC1B'	mRNA	2436.69	583.22	-2.06279927173739	1.8156127832001402E-23	3.84718942916806E-21
133584	'EGFLAM'	mRNA	52.53	614.23	3.54761826470539	2.3003800762848397E-34	1.4374925997995302E-31
133874	'C5orf58'	mRNA	1.75	32.02	4.19051294825496	4.5278943501916704E-17	4.377948393308171E-15
134	'ADORA1'	mRNA	39.05	182.62	2.22538847305362	2.72542413616235E-12	1.2782125560347002E-10
134121	'C5orf49'	mRNA	0.69	6.24	3.18660573059674	4.35694789153543E-6	6.80657124485853E-5
134147	'CMBL'	mRNA	1771.89	540.16	-1.71381880360808	2.25785322106651E-8	5.49708250757385E-7
134265	'AFAP1L1'	mRNA	115.18	1391.07	3.59428467414175	3.80543288592823E-30	1.66228451341079E-27
134285	'TMEM171'	mRNA	1133.43	20.08	-5.81849234006065	6.8025106326633E-33	3.8417676889748694E-30
134353	'LSM11'	mRNA	333.16	115.19	-1.53223701931764	9.081574295800701E-10	2.8951432539544E-8
134548	'SOWAHA'	mRNA	700.64	35.36	-4.30849276425206	1.29539828687493E-19	1.7142056330148702E-17
134549	'SHROOM1'	mRNA	2868.91	712.57	-2.00939851950721	1.3965209062881599E-12	6.819761301304529E-11
1346	'COX7A1'	mRNA	65.23	511.69	2.97172850780448	6.35594042197919E-11	2.45958163085682E-9
134829	'CLVS2'	mRNA	11.66	1.15	-3.34342083588581	1.56853521376894E-5	2.137683537448E-4
135112	'NCOA7'	mRNA	647.63	2184.0	1.75374075179927	1.53153394578938E-5	2.092538287284E-4
135138	'PACRG'	mRNA	73.47	26.37	-1.47809793005822	7.77584905330791E-17	7.27346346270507E-15
1352	'COX10'	mRNA	517.79	252.11	-1.03831904745045	8.6197096130908E-7	1.58176998620752E-5
1353	'COX11'	mRNA	745.12	354.29	-1.0725513176092	3.00914474244026E-5	3.841533433276E-4
135644	'TRIM40'	mRNA	332.02	24.04	-3.78761765447189	5.41432340130661E-13	2.7797988959230196E-11
1357	'CPA1'	mRNA	0.18	36.52	7.66958208837477	6.31543039112811E-25	1.58740753799497E-22
135892	'TRIM50'	mRNA	7.63	38.49	2.33390613709515	6.0557599294087E-8	1.37653807341158E-6
136	'ADORA2B'	mRNA	470.59	65.38	-2.84754928301702	4.90573156541944E-14	2.9338100554081497E-12
136306	'SVOPL'	mRNA	21.71	1.18	-4.19707310675088	2.51794752689673E-6	4.16297162344366E-5
1364	'CLDN4'	mRNA	15078.81	1091.23	-3.78850106817149	3.17233066840838E-11	1.2797121238187602E-9
1365	'CLDN3'	mRNA	6577.41	453.73	-3.85762549599466	1.3903568151199798E-11	5.93880353906485E-10
1366	'CLDN7'	mRNA	10477.3	307.57	-5.09020111468318	2.53894429203641E-28	9.09016137151721E-26
136853	'SSC4D'	mRNA	12.26	77.72	2.66456872022926	1.74693350947853E-5	2.353721743949E-4
137075	'CLDN23'	mRNA	1819.21	213.37	-3.09186899390153	6.38240273989301E-17	6.0412172133417904E-15
1373	'CPS1'	mRNA	42.59	200.21	2.23311875126089	5.2311856685727096E-18	5.653240576356601E-16
1374	'CPT1A'	mRNA	7206.45	2532.25	-1.50886631202234	4.88862896902578E-13	2.5233364143487298E-11
1376	'CPT2'	mRNA	1081.06	332.72	-1.70004963379153	1.79705394081176E-13	9.87626016974549E-12
137682	'NDUFAF6'	mRNA	393.56	186.69	-1.07590651309016	2.75498631533811E-8	6.62615445269766E-7
137835	'TMEM71'	mRNA	65.62	172.54	1.39478597690837	7.38204961565105E-5	8.571242244918E-4
137872	'ADHFE1'	mRNA	93.33	238.94	1.35622411004908	1.52330432437109E-8	3.82959671802266E-7
137902	'PXDNL'	mRNA	12.13	144.8	3.57685383965051	6.4601639374406E-12	2.89788483809877E-10
137994	'LETM2'	mRNA	73.37	204.06	1.47565286734455	2.72736031670033E-6	4.4714066982541E-5
1380	'CR2'	mRNA	818.68	29.75	-4.78218302495866	1.3363073110515798E-11	5.72242233260818E-10
138151	'NACC2'	mRNA	1601.33	3548.28	1.14784776446794	4.83525674946562E-6	7.47849719574448E-5
1382	'CRABP2'	mRNA	52.26	319.08	2.61006438643322	1.41540024920157E-5	1.949652815965E-4
138311	'DIPK1B'	mRNA	129.87	435.14	1.74439703466305	3.39480951076814E-6	5.44917592264183E-5
139065	'SLITRK4'	mRNA	9.97	56.65	2.50632095205887	4.78210999436372E-6	7.40339350218245E-5
139221	'PWWP3B'	mRNA	5.41	26.02	2.2670909673101	5.91074811990652E-5	7.03602653656E-4
1393	'CRHBP'	mRNA	8.19	153.84	4.23073244314067	1.5309938959969702E-19	2.00435463724523E-17
1394	'CRHR1'	mRNA	0.84	9.27	3.46291813774022	5.3383379910358E-5	6.418607224443E-4
1397	'CRIP2'	mRNA	608.87	2828.71	2.21592496597328	6.19164537135562E-6	9.33671899552527E-5
139735	'ZFP92'	mRNA	52.54	162.79	1.63144543229207	2.98312272574878E-6	4.85299452999149E-5
139760	'GPR119'	mRNA	15.7	0.61	-4.68578111803837	4.79902714163755E-8	1.10746843306003E-6
139818	'DOCK11'	mRNA	606.42	2870.7	2.24300666323253	7.74222045209682E-10	2.49501114657466E-8
1404	'HAPLN1'	mRNA	98.45	0.27	-8.49624062363464	2.50460168807802E-19	3.20743474432359E-17
140453	'MUC17'	mRNA	3177.68	73.48	-5.43439846586098	2.76232808539169E-14	1.71110949050902E-12
140458	'ASB5'	mRNA	6.53	0.33	-4.28683538751516	1.20016676572576E-5	1.679922322279E-4
140460	'ASB7'	mRNA	581.15	245.23	-1.24475229651939	1.0597519045550499E-18	1.26428819080175E-16
140465	'MYL6B'	mRNA	96.51	225.58	1.22493521206563	2.10797586698148E-7	4.34659728991078E-6
140606	'SELENOM'	mRNA	400.5	1179.01	1.55769194811075	9.59634759852983E-9	2.50200156423945E-7
140685	'ZBTB46'	mRNA	290.59	1156.49	1.99270877831213	5.35533504671073E-12	2.41835750618894E-10
140686	'WFDC3'	mRNA	36.06	9.37	-1.94442759872508	6.4979236429364E-6	9.74305975952707E-5
140689	'CBLN4'	mRNA	1.68	55.76	5.05389577136181	3.83814967269355E-9	1.07974557809745E-7
140706	'CCM2L'	mRNA	73.04	546.79	2.9041421510602	1.20236189918346E-19	1.5973543510441602E-17
140707	'BRI3BP'	mRNA	2278.62	483.19	-2.23749183447167	9.59644209763233E-17	8.887217836235421E-15
140711	'TLDC2'	mRNA	645.49	53.89	-3.58218746267726	2.5632850439957902E-9	7.45495637542381E-8
1408	'CRY2'	mRNA	1237.91	4490.41	1.85894470382153	2.45013283142061E-12	1.1579537086367601E-10
140801	'RPL10L'	mRNA	126.18	0.33	-8.56538622993526	7.07904623214627E-23	1.3949028077027802E-20
140803	'TRPM6'	mRNA	5572.77	300.5	-4.21298007410356	3.11376773769575E-18	3.4907560459382005E-16
140828	'LINC00261'	lncRNA	630.27	7.82	-6.33189792030128	4.87449515083332E-19	6.04173307597823E-17
140862	'ISM1'	mRNA	19.23	148.83	2.95230789382665	1.2938595388527401E-21	2.1884872052096E-19
140876	'RIPOR3'	mRNA	268.08	756.75	1.49715571210866	3.62390535577978E-6	5.77638017485932E-5
140885	'SIRPA'	mRNA	816.86	3587.95	2.13499435108529	4.1861696179828004E-36	3.00551391769396E-33
140886	'PABPC5'	mRNA	14.68	42.68	1.53950821658917	3.77341796736827E-6	5.98923608868141E-5
141	'ADPRH'	mRNA	132.65	468.95	1.82180570620004	5.67832799051689E-24	1.27528066085857E-21
1410	'CRYAB'	mRNA	572.23	8174.3	3.8364236282856	5.10489245341826E-10	1.69924307937124E-8
1412	'CRYBA2'	mRNA	32.16	0.59	-5.77889272577392	3.56701795840148E-12	1.6477254721805501E-10
1414	'CRYBB1'	mRNA	4.52	28.04	2.63419067872214	3.71174689051083E-10	1.26643190101234E-8
142689	'ASB12'	mRNA	7.17	1.37	-2.39403113051777	4.2968427316104E-5	5.289329150794E-4
1428	'CRYM'	mRNA	100.61	13.12	-2.93891085300042	8.07494774252514E-6	1.182908857654E-4
142891	'SAMD8'	mRNA	569.24	1609.77	1.49975642568614	5.20227628646271E-5	6.270652315751E-4
143098	'MPP7'	mRNA	576.55	273.41	-1.07637907778718	9.05391266044796E-7	1.65390441083947E-5
143425	'SYT9'	mRNA	21.19	4.54	-2.22370402701543	6.23250522444363E-6	9.39518491936261E-5
143458	'LDLRAD3'	mRNA	92.28	705.79	2.93519790344901	1.1086183124432802E-31	5.42166572313972E-29
1435	'CSF1'	mRNA	1127.47	7770.99	2.78500556451333	3.06701622757993E-22	5.58672941093193E-20
1436	'CSF1R'	mRNA	1626.02	7528.19	2.21095605210016	5.48747546324292E-15	3.79448245697818E-13
1438	'CSF2RA'	mRNA	218.68	611.93	1.48456407469034	4.37645229929887E-9	1.21747815746592E-7
143941	'TTC36'	mRNA	3.85	36.08	3.22762137050201	1.0395852279996E-5	1.478454275837E-4
1440	'CSF3'	mRNA	99.42	3840.62	5.27170127785994	3.72384918261875E-7	7.33986552456674E-6
1441	'CSF3R'	mRNA	396.41	4745.27	3.58141013792116	1.9756959895846498E-11	8.228124578406901E-10
144165	'PRICKLE1'	mRNA	178.67	613.08	1.77879464139026	1.16202999385276E-8	2.97962238754301E-7
144347	'RFLNA'	mRNA	972.71	54.21	-4.1654187307985	1.22574025009481E-29	5.02877634459108E-27
144423	'GLT1D1'	mRNA	30.57	304.58	3.31687590541613	3.44442210128961E-7	6.83903739284743E-6
1446	'CSN1S1'	mRNA	0.6	9.89	4.0475288912145	1.34297590613183E-6	2.36429971151632E-5
144608	'C12orf60'	mRNA	553.63	275.59	-1.00638791459217	1.25358751012104E-5	1.74654708251E-4
144717	'PHETA1'	mRNA	864.52	412.55	-1.06734459715396	6.11356668613848E-5	7.243599812104E-4
145195	'LINC02691'	lncRNA	389.42	22.62	-4.10535788693011	3.2165365558552702E-15	2.29835073954302E-13
145200	'LINC00239'	lncRNA	13.53	4.74	-1.51411011350051	7.74358438826754E-6	1.139810021783E-4
145258	'GSC'	mRNA	1.49	53.4	5.15971199485533	3.74771618464687E-14	2.28583591258509E-12
145376	'PPP1R36'	mRNA	43.82	13.7	-1.67703904561347	9.1621559642789E-7	1.67231957483499E-5
145407	'ARMH4'	mRNA	83.88	280.91	1.74375488518507	2.08976954322955E-8	5.11646696238881E-7
145567	'TTC7B'	mRNA	245.41	1232.04	2.32780483859854	3.89344819983957E-19	4.8886135597185705E-17
145773	'FAM81A'	mRNA	87.92	8.2	-3.42283393380983	6.919491066389729E-11	2.6639251159956804E-9
145837	'DRAIC'	lncRNA	177.29	66.77	-1.40877377981847	2.87718700603844E-12	1.34798358387383E-10
145873	'MESP2'	mRNA	87.5	17.68	-2.30752425486419	2.86044241229515E-10	9.971434284203582E-9
1462	'VCAN'	mRNA	1687.07	9428.68	2.48253916815725	4.2180576725551E-9	1.17608091400221E-7
146206	'CARMIL2'	mRNA	363.26	123.71	-1.55409930990146	2.60044237262216E-5	3.366259807513E-4
146223	'CMTM4'	mRNA	4699.88	774.72	-2.60087012117668	1.45746572414673E-24	3.4942158267878098E-22
146225	'CMTM2'	mRNA	7.87	27.74	1.81729091425033	2.72704246625733E-5	3.512343292681E-4
146330	'FBXL16'	mRNA	73.74	28.48	-1.3726732620373	7.67678947418412E-7	1.42099562926077E-5
146439	'BICDL2'	mRNA	2223.64	128.17	-4.11680853496503	2.0986874203475498E-11	8.700077762169901E-10
146456	'TMED6'	mRNA	28.12	6.44	-2.12731614323881	3.04464242092897E-5	3.88281084703E-4
146513	'LINC02135'	lncRNA	6.32	0.18	-5.1463205405017	2.6642889529714397E-11	1.0867867331678E-9
146540	'ZNF785'	mRNA	692.95	302.63	-1.19518923419248	1.05734040728915E-10	3.94244851255989E-9
146556	'C16orf89'	mRNA	84.96	359.6	2.08147362077939	1.21341748090449E-6	2.15646413851278E-5
1466	'CSRP2'	mRNA	97.0	504.71	2.37931979304493	8.51564150310368E-16	6.7060428422662E-14
146664	'MGAT5B'	mRNA	21.06	87.81	2.06009073476062	7.94240355160438E-6	1.165896470021E-4
146760	'RTN4RL1'	mRNA	29.06	371.63	3.67668835919857	2.07575187426097E-20	3.0256885608220697E-18
146822	'CDRT15'	mRNA	7.44	0.77	-3.27222698764116	1.71503601221238E-5	2.313053715231E-4
146894	'CD300LG'	mRNA	15.22	2442.8	7.32619854830113	4.5160908998544496E-79	2.90270667328407E-75
146909	'KIF18B'	mRNA	291.01	81.48	-1.83654200306134	6.7314864105481E-5	7.89400320127E-4
146923	'RUNDC1'	mRNA	862.43	431.21	-1.00003412984404	4.18737124150141E-25	1.08901504443957E-22
147	'ADRA1B'	mRNA	46.71	221.8	2.24751686277535	2.2091240047214997E-12	1.04845615606644E-10
147093	'LINC00974'	lncRNA	25.38	0.33	-6.25325402194887	8.3156819555578E-15	5.584207976693159E-13
147381	'CBLN2'	mRNA	40.55	1.59	-4.66912007158381	3.52013734045079E-18	3.9202770445711697E-16
147463	'ANKRD29'	mRNA	73.84	607.35	3.04013351045652	9.17287161759774E-37	6.955767934429719E-34
147495	'APCDD1'	mRNA	335.77	3856.1	3.52158559528036	5.3742381665100304E-24	1.21151885701664E-21
147525	'LINC00526'	lncRNA	59.04	27.49	-1.10271573728114	6.54575267613015E-7	1.23088055024522E-5
147650	'SPACA6'	mRNA	247.09	2025.88	3.03541459644837	1.86856543081784E-9	5.59852066937847E-8
147699	'PPM1N'	mRNA	12.32	56.33	2.19328216423718	2.87607974920694E-6	4.69526628336605E-5
147744	'TMEM190'	mRNA	16.64	2.0	-3.05749926928233	1.17886558566879E-6	2.10003616413905E-5
147798	'TMC4'	mRNA	3344.62	219.72	-3.9280777702443	2.00915942794966E-16	1.76556192777579E-14
1478	'CSTF2'	mRNA	309.06	140.96	-1.132610437362	1.20755479452125E-7	2.59872645886631E-6
148	'ADRA1A'	mRNA	78.07	1123.53	3.84716242665435	1.1888148999078802E-15	9.14317200825447E-14
148113	'CILP2'	mRNA	18.98	162.87	3.10094777883779	2.03530164522193E-9	6.04056490336124E-8
148170	'CDC42EP5'	mRNA	3019.86	538.9	-2.48639958156589	1.8850378639627199E-13	1.03200814580283E-11
148304	'C1orf74'	mRNA	158.61	36.32	-2.12653939432338	1.6503675513781199E-13	9.09231269315774E-12
148418	'SAMD13'	mRNA	153.12	7.89	-4.27789601455149	1.88545610552152E-13	1.03200814580283E-11
148479	'PHF13'	mRNA	441.71	1603.22	1.85979992721601	3.2393516575231794E-11	1.30596764837965E-9
148534	'TLCD4'	mRNA	808.4	241.71	-1.7417725590465	6.02507661400718E-6	9.1089467532353E-5
148753	'FAM163A'	mRNA	28.74	3.53	-3.02554195113551	1.83066954326902E-20	2.7034823078974097E-18
148808	'MFSD4A'	mRNA	2106.59	167.24	-3.65487518921939	3.17751167588576E-15	2.2740773779217E-13
1489	'CTF1'	mRNA	28.18	174.97	2.63428129527069	2.9540140866458E-13	1.57541426547457E-11
148932	'MOB3C'	mRNA	512.81	1637.92	1.67536356752307	4.62788879389706E-16	3.85353822167701E-14
149086	'LDC1P'	lncRNA	14.94	2.33	-2.68380222096291	1.76301622292785E-5	2.37349531939E-4
149175	'MANEAL'	mRNA	188.26	75.06	-1.32653898843673	3.10651344918429E-7	6.21565173184922E-6
149233	'IL23R'	mRNA	48.1	4.06	-3.56572920809267	3.30324290828297E-12	1.53375238400864E-10
149345	'SHISA4'	mRNA	55.72	203.43	1.86823806905821	7.51270381383328E-16	5.9754992497335E-14
149420	'PDIK1L'	mRNA	278.42	93.11	-1.58018511612756	2.09967905116574E-6	3.53994977878089E-5
149466	'C1orf210'	mRNA	727.62	20.71	-5.13494757793374	5.84738770215118E-26	1.6616059997331802E-23
149473	'CCDC24'	mRNA	200.17	52.08	-1.94242619374743	4.01501327166492E-13	2.0948374424797697E-11
149478	'BTBD19'	mRNA	429.41	2461.69	2.51922861833288	4.38651624034088E-8	1.01941942591682E-6
149483	'CCDC17'	mRNA	231.01	107.46	-1.10409428264638	8.4532961171397E-5	9.667038464823E-4
149499	'LRRC71'	mRNA	0.88	12.26	3.80298960603828	3.1514472064728304E-9	9.00069592865178E-8
149647	'FAM71A'	mRNA	6.11	169.71	4.79671559505748	1.12278492935805E-8	2.8894211898944E-7
15	'AANAT'	mRNA	17.34	70.48	2.02340741814025	1.9015685219329901E-10	6.833546708864461E-9
150	'ADRA2A'	mRNA	925.35	5718.16	2.62748351551344	3.14185542656369E-11	1.26855584777531E-9
1500	'CTNND1'	mRNA	16079.28	6690.15	-1.26509232359675	1.1359436710540399E-11	4.91430348999555E-10
150000	'ABCC13'	lncRNA	166.94	5.28	-4.98331094560213	9.3985766716919E-18	9.81882107906314E-16
150051	'LOC150051'	lncRNA	9.68	1.97	-2.29677854283553	3.55340528032539E-7	7.03886094104022E-6
150084	'IGSF5'	mRNA	83.64	3.95	-4.40278068705613	2.75888845128028E-21	4.51925347680167E-19
1501	'CTNND2'	mRNA	36.42	11.8	-1.62585152926788	5.76363636756619E-5	6.877283822356E-4
150209	'AIFM3'	mRNA	1935.13	131.71	-3.8769653622322	5.0514937832611E-13	2.6044135843515398E-11
150223	'YDJC'	mRNA	357.16	145.9	-1.29163494848395	9.71308083844519E-6	1.393243902583E-4
150248	'C22orf15'	mRNA	29.88	6.12	-2.28688500790666	1.47415363507895E-5	2.021095329629E-4
150353	'DNAJB7'	mRNA	7.39	0.18	-5.37058643321972	4.43265141366423E-6	6.91004817860433E-5
150365	'MEI1'	mRNA	164.44	59.63	-1.46344056047287	3.47622064980565E-6	5.56991731539431E-5
150372	'NFAM1'	mRNA	297.24	1773.56	2.57693921888975	5.4135113193371806E-15	3.75102421637667E-13
150538	'SATB2-AS1'	lncRNA	1351.72	17.04	-6.30939151721368	8.86632178540097E-38	7.34202156827035E-35
150696	'PROM2'	mRNA	1357.97	74.71	-4.18399341325757	5.53811940335086E-39	4.91788646517164E-36
150771	'ITPRIPL1'	mRNA	67.19	142.14	1.08104568938336	5.17064375413288E-6	7.94165091882755E-5
150786	'RAB6D'	mRNA	51.34	15.11	-1.76473320696732	6.16144736757556E-7	1.1654339704782E-5
1508	'CTSB'	mRNA	7655.32	17334.44	1.1791073619576	1.69216173756988E-8	4.22186533922311E-7
151	'ADRA2B'	mRNA	48.15	454.29	3.23811585764806	2.9447595662845397E-13	1.57166790027042E-11
1510	'CTSE'	mRNA	751.98	14.02	-5.74481719506403	2.88745125332728E-17	2.8741851609170803E-15
151009	'LINC01106'	lncRNA	1725.88	508.56	-1.76284142658461	6.18505411190795E-7	1.16940754848438E-5
151126	'ZNF385B'	mRNA	18.49	71.8	1.95722329128656	8.90212571806559E-10	2.84330862055688E-8
151295	'SLC23A3'	mRNA	212.27	64.98	-1.707814722614	6.63793070512504E-7	1.24561097287038E-5
151306	'GPBAR1'	mRNA	55.59	352.73	2.66578117509985	2.64443202396217E-13	1.4192345976077199E-11
151354	'LRATD1'	mRNA	5257.36	478.31	-3.45833296555734	6.29646859585538E-8	1.4262098366551E-6
151393	'RMDN2'	mRNA	248.78	112.91	-1.13968809905165	3.15474832976129E-5	4.009967655204E-4
1514	'CTSL'	mRNA	800.33	5869.24	2.87451037464402	1.10041098538841E-11	4.76975509231766E-10
151484	'GCSIR'	lncRNA	13.44	0.41	-5.04175328962319	7.3574294199312E-8	1.64526797682912E-6
151516	'ASPRV1'	mRNA	31.33	96.84	1.62782864507046	1.43476424087431E-5	1.97230036603E-4
151648	'SGO1'	mRNA	62.13	21.31	-1.54365795582536	6.2746924148658E-5	7.418878399451E-4
151887	'CCDC80'	mRNA	2406.34	22070.67	3.19721841630295	1.6246386910439502E-14	1.04772506737238E-12
152024	'LINC00691'	lncRNA	0.17	4.56	4.71327425860072	3.16222161042691E-7	6.31681495205851E-6
152078	'SLC66A1L'	lncRNA	2.76	21.62	2.97029758403661	8.81229431140995E-9	2.31231930262671E-7
152100	'CMC1'	mRNA	466.64	165.26	-1.49755130546911	4.64691054100934E-6	7.21447025642762E-5
152273	'FGD5'	mRNA	503.26	3327.23	2.72495283412402	1.7227934378876098E-28	6.33617138598789E-26
1524	'CX3CR1'	mRNA	29.99	145.55	2.27909455161028	7.026972963512521E-9	1.88220384160871E-7
152485	'ZNF827'	mRNA	1390.77	606.92	-1.19630662288508	2.9478423252924E-15	2.12321725475449E-13
1525	'CXADR'	mRNA	1608.67	159.26	-3.33637355290596	1.77088774980007E-7	3.70128702082323E-6
152519	'NIPAL1'	mRNA	856.19	34.51	-4.63264657781759	4.08771488020237E-21	6.56842251648899E-19
152641	'WWC2-AS2'	lncRNA	8.18	22.82	1.47966891658023	2.1756444116491E-6	3.65387527374843E-5
1528	'CYB5A'	mRNA	469.4	1237.73	1.39881007876133	2.68447561806583E-8	6.46693673924098E-7
152831	'KLB'	mRNA	61.31	1090.6	4.15275287233781	5.8610580523798E-51	9.88885040920085E-48
153020	'RASGEF1B'	mRNA	346.57	907.47	1.38869936648437	3.66010724749523E-5	4.587522480686E-4
153562	'MARVELD2'	mRNA	864.83	123.01	-2.81364513773571	2.05102044982172E-14	1.3003315512239899E-12
153579	'BTNL9'	mRNA	214.02	9852.47	5.52469186708438	2.03615520473604E-68	7.63428114082379E-65
153768	'PRELID2'	mRNA	2238.77	380.01	-2.55860889092886	3.12102810358802E-8	7.43499841754324E-7
153769	'SH3RF2'	mRNA	2029.87	350.53	-2.5337719657467	3.7911255953905796E-11	1.51439703903236E-9
154	'ADRB2'	mRNA	98.79	866.86	3.13329363754135	3.23747645051459E-51	5.60236998539881E-48
154092	'LINC01010'	lncRNA	10.8	35.04	1.69786758530113	6.33780491376858E-5	7.485630852692E-4
154141	'MBOAT1'	mRNA	2065.73	568.23	-1.86210772799833	1.88142290918379E-12	9.00527730542198E-11
154214	'RNF217'	mRNA	405.44	1180.73	1.54211568776593	1.86461254055154E-8	4.61713092801367E-7
154215	'NKAIN2'	mRNA	6.08	23.54	1.95329083284592	2.54858543421923E-6	4.20795616091265E-5
1545	'CYP1B1'	mRNA	116.67	2979.05	4.67430912383284	5.1160767261404E-21	8.10507850075415E-19
154664	'ABCA13'	mRNA	56.9	17.71	-1.68379612286487	5.49850706246736E-6	8.38801975328501E-5
154754	'PRSS3P2'	lncRNA	2.73	0.17	-4.00403620183136	7.64176020834427E-6	1.126173018497E-4
1548	'CYP2A6'	mRNA	19.93	44.26	1.15099233951309	7.08601015192285E-6	1.053009349637E-4
154807	'VKORC1L1'	mRNA	737.74	2661.93	1.85128932140557	3.60693863718663E-13	1.89732562911746E-11
154810	'AMOTL1'	mRNA	781.23	3075.46	1.97698329583762	2.4890892932711998E-12	1.17513048456756E-10
155	'ADRB3'	mRNA	18.03	126.88	2.81487290013114	6.15695168070031E-7	1.16491010233514E-5
155038	'GIMAP8'	mRNA	296.68	860.35	1.53600394890191	1.07187557172835E-8	2.77161971350914E-7
155051	'CRYGN'	mRNA	8.43	30.94	1.87566586326972	1.31794339342899E-10	4.852483508316E-9
155400	'NSUN5P1'	lncRNA	686.01	240.97	-1.50934220166071	6.50344841258663E-10	2.12907095897576E-8
155465	'AGR3'	mRNA	492.4	5.86	-6.39168443619756	3.7715048786817595E-18	4.1760985562742197E-16
1557	'CYP2C19'	mRNA	53.65	7.63	-2.81302156242035	1.90579006217743E-7	3.96177152660592E-6
1559	'CYP2C9'	mRNA	45.89	7.81	-2.55483205162088	1.75876160784473E-5	2.368476160252E-4
1562	'CYP2C18'	mRNA	121.61	7.31	-4.05605143244776	6.86371739680071E-12	3.06667985126769E-10
157	'GRK3'	mRNA	539.21	2705.97	2.32721937753548	3.21421219863695E-20	4.59581271118029E-18
1573	'CYP2J2'	mRNA	499.15	22.31	-4.48373982792398	4.1893227524356004E-10	1.41577921170631E-8
157313	'CDCA2'	mRNA	129.73	26.99	-2.26483323402077	4.05325307825547E-5	5.022454243492E-4
157376	'FER1L6-AS2'	lncRNA	223.42	1.92	-6.86575779835454	2.93516907397835E-20	4.21468421381252E-18
157381	'LINC00964'	lncRNA	14.3	3.4	-2.07083413541664	2.07207439550734E-5	2.744405707804E-4
157506	'RDH10'	mRNA	696.83	2515.48	1.85195698938997	6.69033650133431E-6	9.99935278419446E-5
157570	'ESCO2'	mRNA	89.35	16.23	-2.46113679360292	6.65173200968832E-8	1.50038574778025E-6
157574	'FBXO16'	mRNA	19.18	3.4	-2.49528666331085	8.6581265841601E-7	1.58805265926101E-5
1576	'CYP3A4'	mRNA	42.0	8.34	-2.33237967270672	6.0986851178045E-6	9.20888489927171E-5
157693	'FAM87A'	lncRNA	8.61	23.76	1.46522560101168	1.15465212866085E-6	2.06180024302494E-5
157695	'TDRP'	mRNA	150.5	394.73	1.39106344163503	3.88073171335915E-11	1.5488158618393802E-9
1577	'CYP3A5'	mRNA	4241.68	485.25	-3.12783921981204	1.0679182509233E-9	3.35766134998542E-8
1580	'CYP4B1'	mRNA	54.74	1782.86	5.02549926022436	5.112546965693E-10	1.70137142945844E-8
158035	'LINC00032'	lncRNA	24.42	5.87	-2.05741349670373	4.56178929789446E-6	7.09701053552213E-5
158056	'MAMDC4'	mRNA	1141.95	256.57	-2.15406580881179	3.50582779518335E-10	1.20255684449927E-8
158062	'LCN6'	mRNA	25.53	113.29	2.14980813101859	2.78891938092643E-5	3.585142583612E-4
158158	'RASEF'	mRNA	1776.45	98.88	-4.16710675996658	4.11817835035316E-19	5.14684591847795E-17
158219	'TTC39B'	mRNA	1474.4	396.76	-1.89377627719084	5.88411724853425E-15	4.05007900997148E-13
158228	'FAM201A'	lncRNA	141.63	50.15	-1.49766905445301	6.13978189310825E-8	1.39356662498598E-6
158257	'LINC02603'	lncRNA	160.54	76.04	-1.07799496806606	1.81282314748333E-5	2.433267998984E-4
1583	'CYP11A1'	mRNA	35.25	103.43	1.55307914846466	3.70315625281305E-12	1.70944227611473E-10
158376	'SPAAR'	mRNA	43.26	399.74	3.20811137445313	1.04032457771476E-21	1.7819783061701102E-19
158434	'LOC158434'	lncRNA	7.48	1.31	-2.517916281261	7.42531048030213E-5	8.61702461267E-4
158471	'PRUNE2'	mRNA	3456.36	808.64	-2.09568384211748	1.6944787741322E-5	2.28784296785E-4
158880	'USP51'	mRNA	29.68	66.45	1.16269679329089	2.18112981105028E-6	3.66217637151553E-5
159195	'USP54'	mRNA	2749.08	865.43	-1.66746181019258	1.7137606782806198E-11	7.21066942245274E-10
1592	'CYP26A1'	mRNA	1.96	9.71	2.31112389233804	6.92742460255031E-5	8.095610308038E-4
159296	'NKX2-3'	mRNA	239.24	59.99	-1.9957726983873	5.28032543251959E-6	8.08900789814092E-5
159371	'SLC35G1'	mRNA	270.47	48.54	-2.47812498822451	2.00404223844955E-11	8.33588934419738E-10
1601	'DAB2'	mRNA	1343.15	5145.04	1.93756037335118	3.26241714377697E-11	1.3140891638782E-9
160298	'C11orf42'	mRNA	35.29	7.74	-2.18966607521456	3.8653801292187E-8	9.05479718329664E-7
1606	'DGKA'	mRNA	1485.88	548.82	-1.43691887853392	2.93110173250891E-13	1.56685670712418E-11
160622	'TAMALIN'	mRNA	1048.47	6528.3	2.63841702506732	1.4610875980181E-9	4.47445214651292E-8
160728	'SLC5A8'	mRNA	16.89	0.84	-4.32603614225207	1.58032693238811E-5	2.152449932925E-4
1609	'DGKQ'	mRNA	3107.91	996.95	-1.64035277828499	2.23088976233344E-6	3.73671649002026E-5
1610	'DAO'	mRNA	45.99	0.68	-6.08095952400888	2.69869547852528E-16	2.323098339317E-14
161145	'TMEM229B'	mRNA	377.26	123.44	-1.61181349142547	5.795217229400841E-9	1.57356877081641E-7
161176	'SYNE3'	mRNA	1377.77	11125.9	3.01351332644195	9.60537530110932E-38	7.857604497077771E-35
161198	'CLEC14A'	mRNA	220.39	1523.86	2.78958173525336	2.8809621377403497E-11	1.16775863803537E-9
161247	'FITM1'	mRNA	35.59	13.83	-1.36380278689648	1.8727080345041E-5	2.506172044152E-4
161291	'TMEM30B'	mRNA	2038.82	194.19	-3.39216077539432	8.49786721134466E-21	1.3111564988419199E-18
161436	'EML5'	mRNA	113.11	33.62	-1.75020583321387	2.04910256130072E-15	1.51137549954474E-13
161502	'CFAP161'	mRNA	2.89	12.16	2.07343023119034	3.10729184188221E-5	3.953957591977E-4
161725	'OTUD7A'	mRNA	390.72	186.73	-1.06519668971184	1.98829154080931E-9	5.91652617512827E-8
161753	'ODF3L1'	mRNA	7.09	34.8	2.29466452098181	2.40107405489795E-6	3.98928819187543E-5
161835	'FSIP1'	mRNA	195.97	22.38	-3.13047867539768	5.040167617451769E-13	2.5995670787191E-11
162387	'MFSD6L'	mRNA	193.11	15.92	-3.60009632246424	5.42920678627532E-17	5.17892610877091E-15
162394	'SLFN5'	mRNA	954.71	2807.31	1.55605960444105	4.09050568516326E-7	7.99253309013146E-6
162417	'NAGS'	mRNA	68.67	14.0	-2.29370692008966	1.01534699432541E-6	1.8341607501748E-5
162461	'TMEM92'	mRNA	136.52	11.76	-3.53727817710754	5.3778247924055595E-11	2.1021797190979602E-9
162466	'PHOSPHO1'	mRNA	7.48	184.71	4.62559283946378	1.10799062597354E-13	6.26794847954864E-12
162514	'TRPV3'	mRNA	697.72	96.55	-2.85330897296082	8.6927703208789E-15	5.81429167294981E-13
162517	'FBXO39'	mRNA	2.44	14.16	2.53705944519703	4.97003392945529E-6	7.66324274270148E-5
162967	'ZNF320'	mRNA	914.93	358.75	-1.35069530755265	6.63535932875309E-10	2.16804864710023E-8
162979	'ZNF296'	mRNA	102.08	25.11	-2.02354321587192	1.83291070896063E-10	6.6079270503039205E-9
163050	'ZNF564'	mRNA	483.47	192.79	-1.32640391104076	2.58986004093789E-6	4.26831095561443E-5
163175	'LGI4'	mRNA	271.32	832.66	1.61772320014784	2.99128610627359E-5	3.820541490977E-4
163183	'SYNE4'	mRNA	70.26	14.96	-2.23141367977999	1.23034224644391E-9	3.82468690461214E-8
1634	'DCN'	mRNA	3114.3	25971.54	3.05995059588285	1.2365593388794998E-13	6.93423638902941E-12
163486	'DENND1B'	mRNA	1552.27	454.85	-1.77091841828583	3.51188734576436E-8	8.29148186582536E-7
163702	'IFNLR1'	mRNA	889.0	98.92	-3.16789874738638	1.5172702592908002E-24	3.62471836793441E-22
163720	'CYP4Z2P'	lncRNA	10.27	336.79	5.03586455787113	8.60332156268449E-17	8.00862437632044E-15
163732	'CITED4'	mRNA	57.07	483.7	3.08319653060936	1.7474425745224702E-9	5.26718526979275E-8
163782	'KANK4'	mRNA	86.73	433.86	2.32262720318018	1.0947851875162098E-11	4.74689432236993E-10
1638	'DCT'	mRNA	12.95	85.48	2.72257494910104	6.81007943955449E-17	6.423508682828411E-15
164153	'UBL4B'	mRNA	0.32	6.06	4.23052919584233	2.76179910258625E-7	5.57885898637809E-6
1644	'DDC'	mRNA	560.8	67.55	-3.05336482429308	4.65934051270239E-8	1.07707450656453E-6
1645	'AKR1C1'	mRNA	115.71	2062.2	4.15561471539706	1.7318027129561201E-59	4.58340264287605E-56
1646	'AKR1C2'	mRNA	114.29	1931.77	4.0791215120186	5.06119319759176E-31	2.34757620010771E-28
164656	'TMPRSS6'	mRNA	91.14	3.31	-4.78439127882384	1.24668234507046E-10	4.6001487941655305E-9
1647	'GADD45A'	mRNA	335.83	1086.51	1.69387534613999	1.77175665429368E-5	2.383360553384E-4
164714	'TTLL8'	mRNA	2.01	29.58	3.8801508041252	1.00064779737429E-9	3.16310158656182E-8
164832	'LONRF2'	mRNA	126.24	470.76	1.89881952348651	2.29712156640583E-7	4.71500270177554E-6
165	'AEBP1'	mRNA	2589.02	9716.38	1.90801166634809	1.85412289375635E-6	3.16549387592399E-5
165140	'OXER1'	mRNA	141.19	64.94	-1.12037989812677	2.61549182846251E-5	3.383469815319E-4
165215	'FAM171B'	mRNA	79.07	206.47	1.38483732659395	5.08966801998254E-5	6.14314692241E-4
165545	'DQX1'	mRNA	469.27	25.04	-4.22794659456834	1.07110946193503E-12	5.3074574832453897E-11
166336	'PRICKLE2'	mRNA	863.68	3611.05	2.06385216900569	6.1553045864427E-11	2.3853705057831602E-9
166348	'KBTBD12'	mRNA	257.94	32.94	-2.96924187571708	8.85414122712413E-37	6.75200802493522E-34
166647	'ADGRA3'	mRNA	1562.72	573.55	-1.44605736660751	1.89066573444988E-8	4.67392653550993E-7
1668	'DEFA3'	mRNA	0.96	24.76	4.68918524543252	4.23439522930981E-8	9.85934043240555E-7
166824	'RASSF6'	mRNA	1309.38	77.45	-4.07944337917489	6.61350011723164E-10	2.16142955284159E-8
166968	'MIER3'	mRNA	1735.55	329.08	-2.39886922511985	3.49300030097857E-10	1.19846136661206E-8
167465	'ZNF366'	mRNA	95.41	365.83	1.93894677169286	6.84320810565891E-7	1.28074833676861E-5
1675	'CFD'	mRNA	1665.28	29382.61	4.14112734496111	1.43722903950517E-15	1.09046016900106E-13
167691	'LCA5'	mRNA	35.82	128.01	1.83756364287282	2.33908399656573E-6	3.89636604472976E-5
168544	'ZNF467'	mRNA	219.3	789.95	1.84884176820495	1.98559559737926E-7	4.11562863862809E-6
168620	'BHLHA15'	mRNA	339.12	46.37	-2.87052998070435	3.35868380835796E-6	5.3963226330286E-5
168667	'BMPER'	mRNA	66.92	487.75	2.86553589613726	5.32625254522452E-14	3.1642675607252198E-12
1687	'GSDME'	mRNA	54.76	160.4	1.55038923617156	2.44457347720386E-6	4.05301282378922E-5
169026	'SLC30A8'	mRNA	6.38	0.59	-3.44493981284766	1.79656782450113E-5	2.413849644113E-4
169044	'COL22A1'	mRNA	43.7	5.34	-3.03304499114539	8.13048424665802E-5	9.337431908118E-4
169841	'ZNF169'	mRNA	216.46	76.5	-1.50047855415174	7.918479671622301E-10	2.54782510282852E-8
170302	'ARX'	mRNA	36.46	0.87	-5.3872800531735	1.8334197601618E-9	5.50176742924319E-8
170371	'TMEM273'	mRNA	190.48	481.02	1.33646571156935	1.01662335295904E-14	6.76297537271327E-13
170384	'FUT11'	mRNA	285.31	614.2	1.10620793289931	5.57068840544829E-8	1.27356844326252E-6
170575	'GIMAP1'	mRNA	239.26	612.05	1.35504048107547	2.53344109348269E-5	3.288989886265E-4
170689	'ADAMTS15'	mRNA	299.33	5980.35	4.32040688275333	4.66202546873634E-25	1.20088971697257E-22
170690	'ADAMTS16'	mRNA	59.76	793.73	3.731353690771	1.65443673619606E-6	2.85929458823989E-5
170691	'ADAMTS17'	mRNA	509.94	221.24	-1.20473115618801	5.37153026311233E-13	2.7609788283477296E-11
170692	'ADAMTS18'	mRNA	30.4	300.51	3.30516233576186	3.81523789307324E-6	6.04708037920792E-5
170850	'KCNG3'	mRNA	77.65	10.51	-2.88551217119873	2.10846268647488E-7	4.34693704035924E-6
171019	'ADAMTS19'	mRNA	30.21	8.13	-1.89416353493843	2.66994082539121E-7	5.40543876989395E-6
171022	'ABHD11-AS1'	lncRNA	200.61	18.31	-3.45404820069209	2.3868383625714E-10	8.433724650911E-9
171023	'ASXL1'	mRNA	2222.03	4524.96	1.02602961481641	1.03140357943404E-22	1.9916417874287202E-20
171177	'RHOV'	mRNA	94.47	5.6	-4.07763952775154	1.47831930347384E-19	1.94293188534556E-17
171392	'ZNF675'	mRNA	156.58	52.6	-1.57381868917862	5.51416837280241E-5	6.604134023564E-4
171425	'CLYBL'	mRNA	187.01	81.77	-1.19341730808405	1.04812549244749E-8	2.71436750947976E-7
171586	'ABHD3'	mRNA	1840.51	377.42	-2.2858447880035	7.2949861206714E-13	3.68784772138526E-11
1727	'CYB5R3'	mRNA	3026.71	9243.59	1.6107040005263	6.2103558826738805E-15	4.2659298014029097E-13
1731	'SEPTIN1'	mRNA	355.62	140.36	-1.34119802336749	6.66052301915389E-7	1.2491557809592E-5
1741	'DLG3'	mRNA	1699.79	269.18	-2.65870193679643	6.735882261911111E-25	1.68368366678884E-22
1742	'DLG4'	mRNA	285.56	709.75	1.31354140561048	5.95938370207166E-7	1.13101762367059E-5
1755	'DMBT1'	mRNA	13557.42	709.22	-4.25670840707526	1.47468277065532E-7	3.12575779420137E-6
1759	'DNM1'	mRNA	462.07	1577.53	1.77148590147846	1.31327006081204E-6	2.31865602352161E-5
1769	'DNAH8'	mRNA	42.58	6.41	-2.73246304773627	2.13709641321464E-9	6.30924896252128E-8
1773	'DNASE1'	mRNA	982.08	433.15	-1.18097470645507	7.0423337593278E-5	8.217090973658E-4
1776	'DNASE1L3'	mRNA	261.56	83.66	-1.64447620157951	2.85313397534382E-5	3.658630672525E-4
1780	'DYNC1I1'	mRNA	21.58	50.22	1.21878453438169	3.84531284315024E-5	4.794111025769E-4
1785	'DNM2'	mRNA	8055.89	3180.81	-1.34065133511601	3.7899525280374E-9	1.06685385271513E-7
1800	'DPEP1'	mRNA	47.79	238.65	2.32016227094665	3.20401710405542E-6	5.17441903060712E-5
1801	'DPH1'	mRNA	815.08	2787.11	1.77375373924638	4.68430593819331E-7	9.05836049598165E-6
1804	'DPP6'	mRNA	350.2	147.8	-1.24453644969525	5.355932005383821E-9	1.46430551810957E-7
1805	'DPT'	mRNA	847.3	5555.91	2.71307630136049	8.85444308094814E-6	1.286071412608E-4
1806	'DPYD'	mRNA	760.65	1678.11	1.14154084873764	6.41634337811597E-7	1.20996160842017E-5
1807	'DPYS'	mRNA	2.97	21.06	2.82419032378138	5.87792289200128E-6	8.90842576009046E-5
1808	'DPYSL2'	mRNA	2207.06	9027.01	2.03212244111997	2.26074378313047E-25	6.09637812377406E-23
1809	'DPYSL3'	mRNA	1396.93	4230.13	1.59844411874639	1.7880745538446E-6	3.06319252512099E-5
1811	'SLC26A3'	mRNA	33628.99	312.37	-6.75030580877805	1.1845621136625E-20	1.7985223893793398E-18
1822	'ATN1'	mRNA	3399.96	8009.29	1.23615477076542	1.32685512164176E-9	4.09734440068268E-8
1824	'DSC2'	mRNA	5866.77	508.14	-3.52925743967419	7.668598165326409E-18	8.124681119005209E-16
1827	'RCAN1'	mRNA	1472.43	3232.32	1.13437449821546	3.07044449376269E-5	3.913127999571E-4
1829	'DSG2'	mRNA	6333.66	1025.36	-2.62691077689336	1.5952913846938E-8	3.9971718067907E-7
1832	'DSP'	mRNA	10253.73	877.5	-3.54661182470016	1.7047168880075099E-12	8.22952687384082E-11
1836	'SLC26A2'	mRNA	35173.2	689.68	-5.6724067129749	7.856551015041491E-31	3.5947582588381497E-28
1839	'HBEGF'	mRNA	766.35	3508.86	2.19493545511258	1.08993748745781E-5	1.540970904415E-4
1840	'DTX1'	mRNA	211.72	1287.27	2.60410221461136	9.59661711739184E-16	7.49174429528166E-14
1842	'ECM2'	mRNA	57.3	1732.5	4.91808015647663	7.41655739616129E-30	3.11858151919521E-27
1843	'DUSP1'	mRNA	8730.2	44754.72	2.35795397649513	2.02438841340679E-10	7.23063971623203E-9
1844	'DUSP2'	mRNA	386.96	1880.09	2.28056524779022	6.30372090869518E-5	7.44928503846E-4
1846	'DUSP4'	mRNA	277.42	2898.7	3.38525135527549	5.207905936637211E-9	1.42800080348532E-7
1848	'DUSP6'	mRNA	1106.76	3840.23	1.79485368666996	5.055354531419971E-25	1.2972558718393E-22
185	'AGTR1'	mRNA	33.26	354.93	3.41554403122944	8.12812827979245E-13	4.0860721445867596E-11
187	'APLNR'	mRNA	330.22	1500.59	2.18403915290571	1.91991859102622E-7	3.98807097046702E-6
1870	'E2F2'	mRNA	807.42	119.89	-2.75160684963449	1.58671234771478E-9	4.8247150928871E-8
1875	'E2F5'	mRNA	92.89	35.9	-1.37165002788899	1.31319497853921E-5	1.82132263274E-4
1879	'EBF1'	mRNA	1067.27	10460.1	3.29289833161559	7.85782229980444E-27	2.47809644990819E-24
1893	'ECM1'	mRNA	224.33	659.41	1.55556861228911	2.62272973832753E-5	3.39218275096E-4
1896	'EDA'	mRNA	138.91	355.31	1.3548790570019	6.91268709689988E-7	1.29197962627725E-5
19	'ABCA1'	mRNA	3061.61	11208.85	1.87227691524679	5.59938670844937E-26	1.59449033701766E-23
1901	'S1PR1'	mRNA	200.71	1904.59	3.24626679907888	6.863249020883151E-54	1.44746994233085E-50
1907	'EDN2'	mRNA	104.34	2.81	-5.21475509903691	1.16664121543065E-13	6.569450618906249E-12
1908	'EDN3'	mRNA	866.36	13.54	-5.99976899554487	8.35255306242231E-27	2.62186640629436E-24
1909	'EDNRA'	mRNA	87.33	402.81	2.20554685981365	2.30236372903513E-14	1.4474436378852998E-12
1910	'EDNRB'	mRNA	330.09	1246.26	1.91666499327446	3.7937396590000104E-25	9.904595705084041E-23
1917	'EEF1A2'	mRNA	45.49	7.58	-2.58516256594333	4.01257286498107E-6	6.32125405691584E-5
192134	'B3GNT6'	mRNA	1650.79	37.38	-5.46486762257682	6.07887004439101E-49	8.91856132588875E-46
192666	'KRT24'	mRNA	44.22	1.98	-4.4818151303152	1.2461382171073002E-10	4.59995318488457E-9
193629	'LINC00189'	lncRNA	6.01	32.94	2.45479172361533	6.30543472561204E-6	9.48605286400954E-5
1942	'EFNA1'	mRNA	2607.95	495.41	-2.39622522699786	2.8381273961080398E-11	1.15177967992927E-9
1943	'EFNA2'	mRNA	1114.73	140.3	-2.99007690356947	1.59963629206372E-7	3.36786940873319E-6
1945	'EFNA4'	mRNA	297.54	78.05	-1.93053482441678	1.44547364967834E-12	7.048616214329229E-11
1950	'EGF'	mRNA	102.45	7.67	-3.7390324023955	7.22399301976004E-17	6.7807573423376306E-15
1955	'MEGF9'	mRNA	491.73	1234.17	1.32760192580813	1.0580922579770202E-9	3.33064642502249E-8
1958	'EGR1'	mRNA	2986.33	55155.58	4.20706247889254	6.03745784162573E-41	5.65915241034108E-38
195814	'SDR16C5'	mRNA	80.98	7.46	-3.44017413269629	6.38947749550621E-16	5.1735603114033705E-14
195827	'PRXL2C'	mRNA	151.16	416.24	1.46129094455742	1.83538642102912E-6	3.13588548039553E-5
1959	'EGR2'	mRNA	77.49	2121.28	4.77480007133114	4.2585911475794596E-33	2.45646092874715E-30
1960	'EGR3'	mRNA	324.48	7236.51	4.47907948771734	3.83132524741246E-12	1.76257937259711E-10
196264	'MPZL3'	mRNA	392.65	142.73	-1.45999478291411	1.23155119747234E-6	2.18638808340423E-5
196294	'IMMP1L'	mRNA	101.27	39.23	-1.3682238017216	1.70490804031478E-8	4.24973910540291E-7
196383	'RILPL2'	mRNA	187.78	797.25	2.08596195113932	2.42847430659483E-16	2.1066078180029E-14
196410	'METTL7B'	mRNA	344.97	46.21	-2.90005009226163	1.0361407626869001E-10	3.86660690420763E-9
196463	'PLBD2'	mRNA	1246.28	2847.01	1.19181775812831	8.76484614730343E-7	1.6056273519674E-5
196500	'PIANP'	mRNA	74.73	19.03	-1.97349027888896	1.83186360805702E-11	7.662208063982401E-10
196527	'ANO6'	mRNA	916.92	6102.7	2.73458346715494	9.73360208374121E-18	1.0129625354334102E-15
196549	'EEF1DP3'	lncRNA	32.25	137.62	2.09347699573509	3.70869574785923E-11	1.48366516288914E-9
196740	'VSTM4'	mRNA	388.75	1589.47	2.03162720155635	1.1982036007389299E-43	1.34785020121044E-40
196792	'FAM24B'	mRNA	12.37	4.81	-1.36233953661868	5.76795489159254E-5	6.880445947227E-4
196883	'ADCY4'	mRNA	397.9	2189.12	2.459884293173	2.2672528069009902E-17	2.2871971757628903E-15
196996	'GRAMD2A'	mRNA	80.04	16.06	-2.31725096644452	9.24968831722404E-8	2.03192066830909E-6
197258	'FCSK'	mRNA	1431.25	655.97	-1.12558151159941	2.72858621723988E-5	3.513829380154E-4
197259	'MLKL'	mRNA	335.35	875.86	1.3850519988174	2.59971658550879E-17	2.6031301599571204E-15
1973	'EIF4A1'	mRNA	3249.28	7034.41	1.11431136141109	5.29596513078952E-7	1.01553272547035E-5
197342	'EME2'	mRNA	1488.7	658.92	-1.17587234542973	7.62282328386031E-5	8.825001177748E-4
197350	'CASP16P'	lncRNA	238.46	69.87	-1.771049993523	2.18151226217257E-9	6.4319349194248E-8
1978	'EIF4EBP1'	mRNA	188.25	526.0	1.48238157593207	4.58484856401203E-9	1.2696945109246E-7
1979	'EIF4EBP2'	mRNA	4575.06	10051.02	1.13547929954497	4.05053694147482E-5	5.019677479468E-4
1996	'ELAVL4'	mRNA	21.07	0.71	-4.90041088115608	2.81818338201498E-11	1.14471844223363E-9
199675	'MCEMP1'	mRNA	3.52	111.7	4.98768186566209	7.10683914622648E-8	1.59371960033263E-6
199713	'NLRP7'	mRNA	10.07	1.28	-2.97008160190584	9.36798942794958E-6	1.349912575014E-4
199800	'ADM5'	mRNA	14.98	72.71	2.27955459427183	3.34838579577355E-10	1.1511845887828E-8
1999	'ELF3'	mRNA	16109.1	1030.35	-3.9666756164554	6.91555059523863E-11	2.66316768243516E-9
199920	'FYB2'	mRNA	18.09	0.81	-4.47690941013222	8.712024468525001E-11	3.29667206809111E-9
199964	'TMEM61'	mRNA	107.55	3.54	-4.92601891007503	2.7993140148008204E-25	7.396682664986291E-23
199974	'CYP4Z1'	mRNA	1.2	32.39	4.75185533392656	9.970929508339279E-11	3.738461534019751E-9
2	'A2M'	mRNA	8294.06	26770.06	1.69047047133515	7.13479284326458E-17	6.7016905609277905E-15
200132	'DYNLT5'	mRNA	7.52	41.61	2.46833763700005	5.426243647607841E-9	1.48172787542619E-7
200150	'PLD5'	mRNA	25.77	80.33	1.64027777877146	9.74513518732856E-6	1.39739627343E-4
200197	'TMEM51-AS1'	lncRNA	626.07	142.16	-2.13882258512265	4.2818461535079697E-11	1.69835659201306E-9
200261	'LINC00656'	lncRNA	5.38	21.25	1.98163006688144	1.40905741296676E-6	2.4725682496751E-5
200315	'APOBEC3A'	mRNA	30.02	195.66	2.70440090078002	2.34627830144177E-5	3.071415054734E-4
200373	'CFAP221'	mRNA	1.64	14.19	3.11566308950858	1.57556868169684E-6	2.73630383362577E-5
2004	'ELK3'	mRNA	481.27	1699.79	1.82042759400556	4.42305349406321E-13	2.2961941979545E-11
200403	'VWA3B'	mRNA	35.61	2.93	-3.60419007012787	5.697306047117911E-17	5.423168394371191E-15
2006	'ELN'	mRNA	1089.41	7958.06	2.86886819815089	4.70933855746655E-10	1.57769270407337E-8
200634	'KRTCAP3'	mRNA	480.6	34.77	-3.78899437779107	3.13806642697233E-23	6.49642319192399E-21
200765	'TIGD1'	mRNA	384.28	127.13	-1.59582777006251	6.966304732815859E-11	2.6788914926532404E-9
200844	'CFAP20DC'	mRNA	61.95	19.1	-1.69720179368716	9.88186099180394E-6	1.414447456087E-4
200879	'LIPH'	mRNA	1983.49	55.75	-5.15285653138825	3.13012573385664E-19	3.9782954913255E-17
200894	'ARL13B'	mRNA	81.23	292.27	1.84717035696512	4.22847396674692E-14	2.55940237941524E-12
200942	'KLHDC8B'	mRNA	325.46	1197.7	1.87972163420538	1.27604736086127E-6	2.26092208751603E-5
200958	'MUC20'	mRNA	3909.82	571.54	-2.77418471559078	1.9975489305523403E-9	5.94145354779998E-8
2010	'EMD'	mRNA	510.01	1020.73	1.00100617552299	2.09365333020955E-12	9.967887029300029E-11
2011	'MARK2'	mRNA	2983.84	1460.46	-1.03074498118687	4.88397385342017E-8	1.1263012793663E-6
201134	'CEP112'	mRNA	146.51	433.81	1.56609754958585	4.31124519414719E-8	1.00296267247571E-6
201140	'DHRS7C'	mRNA	12.91	0.88	-3.87157137005746	5.58884864432165E-7	1.06744873845281E-5
201158	'TVP23C'	mRNA	579.94	263.03	-1.14064907010167	6.13996511908814E-8	1.39356662498598E-6
201161	'CENPV'	mRNA	351.86	135.87	-1.37281930689551	5.93128159271996E-6	8.98122723289839E-5
201176	'ARHGAP27'	mRNA	5403.96	1961.35	-1.4621696673499	6.54330478921203E-7	1.23059168250449E-5
2012	'EMP1'	mRNA	3341.35	33681.19	3.33344140875679	1.49512769123903E-16	1.3409159493712401E-14
201254	'CENPX'	mRNA	520.05	245.33	-1.08390430855532	5.82294397284366E-6	8.83105065867999E-5
201305	'SPNS3'	mRNA	78.51	30.91	-1.34481416434709	3.97557073818846E-8	9.29839909077221E-7
2014	'EMP3'	mRNA	284.71	919.41	1.69123576610305	9.14538861155531E-6	1.322211995096E-4
201501	'ZBTB7C'	mRNA	1875.61	522.06	-1.84506698183464	2.84943009144584E-7	5.7386977835435E-6
201617	'LINC00870'	lncRNA	31.64	7.85	-2.01074129526579	7.44316725076722E-7	1.38154068482784E-5
2018	'EMX2'	mRNA	12.68	46.0	1.85949305397423	6.89623104690477E-7	1.28924179780895E-5
2019	'EN1'	mRNA	0.22	21.5	6.62069578342145	1.51877859791421E-17	1.5495100439203902E-15
202051	'SPATA24'	mRNA	387.25	64.16	-2.59360847063993	7.737865588370639E-16	6.14011689313053E-14
202052	'DNAJC18'	mRNA	123.41	275.65	1.15934170229853	3.57340071075542E-6	5.70463521863553E-5
202181	'LOC202181'	lncRNA	583.14	247.76	-1.23491250818481	1.75495724912928E-7	3.67026440371433E-6
2022	'ENG'	mRNA	1231.71	9279.33	2.9133573205205	1.7187632550397399E-43	1.91730171797933E-40
202243	'CCDC125'	mRNA	675.99	302.43	-1.16042461168934	2.18472920951163E-6	3.66749519420885E-5
202299	'LINC01554'	lncRNA	79.09	225.43	1.51105467298407	1.53677317141281E-5	2.099484133175E-4
202374	'STK32A'	mRNA	29.42	77.68	1.40084795752695	5.54414612226018E-6	8.44523429798344E-5
2028	'ENPEP'	mRNA	97.1	912.18	3.23181483649199	3.98242286633359E-22	7.129117920810471E-20
202915	'TMEM184A'	mRNA	2253.55	224.0	-3.33062256170507	9.74414907499266E-14	5.5471784466270896E-12
2030	'SLC29A1'	mRNA	510.53	2668.65	2.38605574548888	6.6797380302735895E-18	7.12735968468172E-16
203111	'ERICH5'	mRNA	16.99	0.79	-4.42153515498372	1.28185369401254E-12	6.28252600060748E-11
203259	'FAM219A'	mRNA	536.29	1104.59	1.04242757096563	3.81352186675679E-5	4.759039765248E-4
2034	'EPAS1'	mRNA	5001.52	29805.64	2.57514757765245	6.08778823785841E-80	4.32479680516534E-76
203522	'INTS6L'	mRNA	800.02	283.29	-1.49773375674224	5.0693674277967E-10	1.68825069652533E-8
2037	'EPB41L2'	mRNA	1600.16	4205.4	1.39402582643573	6.07370530318138E-8	1.38038477977355E-6
2038	'EPB42'	mRNA	2.2	150.25	6.0954072855318	1.0867740649383998E-31	5.33416374411602E-29
203859	'ANO5'	mRNA	376.41	99.09	-1.92551227043777	7.24457444003774E-8	1.62164332370311E-6
2040	'STOM'	mRNA	1045.0	7797.84	2.89957292186328	3.97354490734332E-13	2.07641181168594E-11
204010	'RPSAP52'	lncRNA	10.22	2.64	-1.95359082616261	8.06638987532363E-6	1.181860407801E-4
2041	'EPHA1'	mRNA	395.56	93.6	-2.07931632250571	1.41356099285981E-6	2.47950905956125E-5
2045	'EPHA7'	mRNA	161.2	27.9	-2.53075522587694	1.12062488865645E-5	1.578734846009E-4
2047	'EPHB1'	mRNA	14.17	75.14	2.40710753846395	2.8975115712887698E-11	1.17376176277865E-9
2048	'EPHB2'	mRNA	2697.93	586.36	-2.20200193254383	2.09596138345406E-10	7.46849471104749E-9
2049	'EPHB3'	mRNA	1413.6	377.18	-1.90604162631214	5.13940649671561E-7	9.87897565803451E-6
2051	'EPHB6'	mRNA	188.28	571.35	1.60153825730447	6.85751891988982E-7	1.2828930440055E-5
205147	'AMER3'	mRNA	61.69	23.47	-1.39408120018619	1.1756822442263E-7	2.53539003481279E-6
2052	'EPHX1'	mRNA	1881.09	5736.04	1.6084847220782	3.3263478724382E-26	9.739272381303501E-24
2053	'EPHX2'	mRNA	2174.4	615.74	-1.8202113326769	1.53256221758489E-12	7.446387704930029E-11
2054	'STX2'	mRNA	371.48	755.04	1.02326041043108	1.39890631545418E-5	1.930676664019E-4
2063	'NR2F6'	mRNA	3063.41	1013.77	-1.59540617954605	4.25078626100599E-6	6.65825926834399E-5
206338	'LVRN'	mRNA	18.61	652.27	5.13155007413592	9.81761660103543E-33	5.386798520154309E-30
206358	'SLC36A1'	mRNA	3096.16	777.36	-1.99381974096035	3.09526204043152E-20	4.4351293464047294E-18
2064	'ERBB2'	mRNA	8062.46	1796.87	-2.1657379636095	3.7264029102707E-14	2.2748922913595996E-12
2065	'ERBB3'	mRNA	7679.62	698.44	-3.45882691126016	2.21965031631995E-8	5.40992670180421E-7
2066	'ERBB4'	mRNA	19.91	65.7	1.7228270417143	2.9473632907559497E-11	1.19288232352733E-9
2070	'EYA4'	mRNA	10.82	134.27	3.6337956861437	4.01442242936199E-17	3.91126160829864E-15
2077	'ERF'	mRNA	1497.45	4723.01	1.65719794236374	1.64333492683739E-7	3.44964880901603E-6
2078	'ERG'	mRNA	114.4	1297.11	3.50317086301634	2.7437245439875002E-45	3.46111876424113E-42
208	'AKT2'	mRNA	2379.43	4882.82	1.03709812499704	1.82915680688374E-7	3.81068217815629E-6
2086	'ERV3-1'	mRNA	181.37	1085.48	2.58135363427786	1.08258323099833E-14	7.169962550071699E-13
2099	'ESR1'	mRNA	140.76	527.64	1.90634016662934	1.3298001156104902E-23	2.8672912173283802E-21
21	'ABCA3'	mRNA	340.5	1187.43	1.80211936888849	4.554678126663E-7	8.82412501080224E-6
2100	'ESR2'	mRNA	239.82	90.14	-1.41171969067756	1.15164103014368E-5	1.617366052707E-4
2101	'ESRRA'	mRNA	4586.4	1440.34	-1.67095013947902	3.03800997144282E-8	7.24618257493263E-7
2107	'ETF1'	mRNA	1181.52	2729.2	1.207840464326	3.03971542247743E-5	3.877626581417E-4
2113	'ETS1'	mRNA	2253.76	5189.58	1.20328253110098	8.53886293038453E-8	1.89035607963673E-6
2117	'ETV3'	mRNA	1091.56	2459.49	1.17197127826734	6.933997954140641E-9	1.85921780265404E-7
2119	'ETV5'	mRNA	150.98	368.64	1.28783630903675	1.27851207445487E-6	2.26410029222901E-5
212	'ALAS2'	mRNA	18.84	893.46	5.56729057769048	6.63769811612454E-8	1.49772079341381E-6
2125	'EVPL'	mRNA	1012.84	221.93	-2.19025794808449	3.37108971130715E-5	4.252122006944E-4
2138	'EYA1'	mRNA	11.96	74.01	2.62940399265952	3.64791102014887E-5	4.57435977115E-4
2145	'EZH1'	mRNA	1074.4	2386.29	1.15123730203855	8.66328797042737E-12	3.8188916407066503E-10
2150	'F2RL1'	mRNA	2319.33	114.63	-4.33870915168789	9.70499339665402E-25	2.3774063406536597E-22
2152	'F3'	mRNA	676.36	1883.62	1.47764842964037	1.80739256030941E-5	2.426461364759E-4
2155	'F7'	mRNA	5.58	31.5	2.49750538221041	2.97261485142712E-7	5.96491939216556E-6
2157	'F8'	mRNA	110.77	1686.2	3.92809105155455	1.2639902263402099E-36	9.47831159892904E-34
2159	'F10'	mRNA	46.73	476.21	3.3490733049011	1.31830030365464E-17	1.35521873637771E-15
216	'ALDH1A1'	mRNA	742.68	2866.38	1.94841150453681	7.22446691253502E-9	1.9275288998878E-7
2160	'F11'	mRNA	24.92	7.93	-1.65149655100694	8.23716820037481E-6	1.204189594045E-4
2162	'F13A1'	mRNA	1071.36	10838.49	3.33864791095726	6.11902776252435E-12	2.74851251348502E-10
2166	'FAAH'	mRNA	1229.24	402.37	-1.61117403638728	4.30114410453962E-6	6.72873815250862E-5
2167	'FABP4'	mRNA	43.89	21530.9	8.93825785812411	8.52831064985196E-130	5.75562893292534E-125
2168	'FABP1'	mRNA	3335.81	48.92	-6.09153664897082	1.2216074870281901E-21	2.0714687660377302E-19
2169	'FABP2'	mRNA	303.89	3.57	-6.41128954777908	1.6009357448138802E-15	1.20923057654026E-13
217	'ALDH2'	mRNA	4321.87	14208.45	1.71702146517194	2.13019801493136E-9	6.29576828249157E-8
2175	'FANCA'	mRNA	724.59	264.91	-1.45164765714612	6.06529730924975E-6	9.16154470580354E-5
2177	'FANCD2'	mRNA	391.13	134.66	-1.53835675763449	1.36697752012221E-6	2.40279365455835E-5
218	'ALDH3A1'	mRNA	110.63	23.81	-2.21611389797463	1.50387086438887E-8	3.7856765696124E-7
2180	'ACSL1'	mRNA	534.81	16509.04	4.94808568153103	3.40764914627226E-38	2.91110290390121E-35
2182	'ACSL4'	mRNA	475.32	2166.13	2.18816096215573	1.3480423349265E-7	2.8790302253382E-6
2184	'FAH'	mRNA	208.97	1841.73	3.13967793744458	4.3686807511322403E-60	1.1793428434911498E-56
2185	'PTK2B'	mRNA	3110.51	1540.34	-1.01389880304573	1.3550028673199E-5	1.874626262515E-4
2188	'FANCF'	mRNA	285.13	101.33	-1.49250232611217	2.3436842083997698E-11	9.64461778649928E-10
219348	'PLAC9'	mRNA	333.06	1234.66	1.89023983946911	9.461800045382781E-9	2.4683521158207E-7
2194	'FASN'	mRNA	6107.89	111933.77	4.19582733878342	3.39649005272393E-21	5.51019276257835E-19
2195	'FAT1'	mRNA	14158.98	5407.56	-1.38866832827959	5.59578776155358E-9	1.5237091884027E-7
219539	'YPEL4'	mRNA	29.8	72.15	1.27587817324096	2.57424923417482E-6	4.24513669983158E-5
219654	'ZCCHC24'	mRNA	1008.02	5959.49	2.56366600860354	1.94083296276645E-14	1.23453256746149E-12
219699	'UNC5B'	mRNA	2173.4	478.23	-2.1841621796418	1.60092532645091E-13	8.84157519592325E-12
219869	'OR10G8'	mRNA	3.45	0.17	-4.31806508364513	6.93700915829607E-5	8.106109299275E-4
219870	'OR10G9'	mRNA	4.1	0.17	-4.55144573278412	1.89223741910179E-5	2.529799228586E-4
219875	'OR4D5'	mRNA	14.89	0.33	-5.48412578655887	1.13023377883176E-8	2.90692768226706E-7
2199	'FBLN2'	mRNA	1565.85	23136.96	3.88517750297576	5.33932207852454E-20	7.40684148194252E-18
220	'ALDH1A3'	mRNA	474.49	3925.33	3.048371203257	4.44565296440356E-7	8.6265224292165E-6
2200	'FBN1'	mRNA	3616.65	40834.45	3.49706234717969	1.7762316295568299E-12	8.529008063418449E-11
220001	'VWCE'	mRNA	39.39	496.66	3.65624965835826	5.27049224766671E-16	4.3419602755851704E-14
2201	'FBN2'	mRNA	311.71	87.72	-1.82930317233761	3.1325421480041404E-9	8.95428084521718E-8
220108	'FAM124A'	mRNA	74.99	322.13	2.1029612701625	1.0341080350346701E-10	3.8611312201511804E-9
220134	'SKA1'	mRNA	122.97	53.29	-1.206307845903	9.17394887918108E-7	1.67418437211373E-5
2202	'EFEMP1'	mRNA	647.13	5035.14	2.95990894237814	1.30151212157178E-16	1.17507827179528E-14
220296	'HEPACAM'	mRNA	5.95	969.38	7.34801144394814	2.87519370335548E-84	2.98526938844471E-80
220388	'CCDC89'	mRNA	51.67	13.71	-1.91408271928568	8.28180349048269E-8	1.83796940107675E-6
220441	'RNF152'	mRNA	2188.9	937.24	-1.22371723357426	1.09722133033408E-5	1.549970104704E-4
2207	'FCER1G'	mRNA	95.88	410.44	2.09788974417026	1.05880571056613E-6	1.90400237669976E-5
220729	'LOC220729'	lncRNA	1149.44	461.38	-1.31689869871567	1.09897898164474E-10	4.0864155924369606E-9
220963	'SLC16A9'	mRNA	743.23	270.72	-1.45704223698702	1.18684023133051E-7	2.55700133925457E-6
220965	'FAM13C'	mRNA	72.56	281.87	1.95774352691884	7.71908588248278E-12	3.43181506969657E-10
221188	'ADGRG5'	mRNA	221.95	74.5	-1.57500068748115	1.38411475499149E-6	2.43101701085864E-5
2212	'FCGR2A'	mRNA	387.23	2408.13	2.63666341506073	6.94608234134054E-15	4.70899726864451E-13
2213	'FCGR2B'	mRNA	327.81	1332.1	2.02277244472005	5.83158149099179E-8	1.3289369827952E-6
221303	'FAM162B'	mRNA	15.45	84.3	2.4477452688783	4.28315961484751E-25	1.11178468333322E-22
221395	'ADGRF5'	mRNA	203.35	3735.11	4.1991005042362	6.58168305782082E-43	7.222567756873829E-40
2214	'FCGR3A'	mRNA	160.08	657.42	2.03798386263528	2.75050541820169E-6	4.50661531722031E-5
221476	'PI16'	mRNA	239.41	3630.43	3.92255733867002	9.79940153917118E-12	4.2825216422855903E-10
2215	'FCGR3B'	mRNA	33.31	808.68	4.60139596831914	1.8265727073865002E-16	1.61987716376417E-14
221545	'C6orf136'	mRNA	708.71	117.36	-2.59423562298807	4.91648560340706E-22	8.72026908398258E-20
221687	'RNF182'	mRNA	3.01	36.05	3.5844863088878	2.0805017124718E-6	3.5133226528751E-5
221692	'PHACTR1'	mRNA	219.95	758.34	1.78567836551222	7.351788854934451E-9	1.9591755266979E-7
221749	'PXDC1'	mRNA	496.82	2794.8	2.49196250666048	1.80305263286626E-5	2.421598360461E-4
221883	'HOXA11-AS'	lncRNA	1477.28	188.03	-2.97393281113165	4.12115736675024E-21	6.61428606292327E-19
221895	'JAZF1'	mRNA	122.43	345.67	1.49742417196736	2.24866384448827E-6	3.76479657327578E-5
2219	'FCN1'	mRNA	100.22	1410.37	3.81485834000207	4.4091550371685204E-15	3.09482329408162E-13
221914	'GPC2'	mRNA	89.32	29.75	-1.58593277319721	8.92289433145903E-8	1.96963363372038E-6
221935	'SDK1'	mRNA	632.16	2018.84	1.67515420854166	3.51731665925814E-11	1.4108673126796E-9
221981	'THSD7A'	mRNA	170.47	760.35	2.15713633136355	5.13577451289799E-16	4.24242005157547E-14
2220	'FCN2'	mRNA	0.4	52.19	7.02673620296914	1.02491186604259E-17	1.06415022263715E-15
222008	'VSTM2A'	mRNA	102.5	1.39	-6.20881534984504	2.2071934772702002E-21	3.66896987661945E-19
222166	'MTURN'	mRNA	627.48	5080.13	3.01723509716706	5.7716880109406E-33	3.28711026435751E-30
222171	'PRR15'	mRNA	2227.91	177.57	-3.64922547816396	6.35821010179466E-8	1.43850507024797E-6
222236	'NAPEPLD'	mRNA	1203.55	195.96	-2.61868701471298	5.69968347129162E-21	8.98745532598748E-19
222256	'CDHR3'	mRNA	653.45	261.93	-1.31891273432244	4.628752721585181E-9	1.28080187802666E-7
222484	'LNX2'	mRNA	845.89	294.04	-1.52447801681393	8.96819389673215E-6	1.299777086775E-4
222487	'ADGRG3'	mRNA	109.2	1189.93	3.44578865734816	1.49291186490251E-8	3.75949188039079E-7
222546	'RFX6'	mRNA	28.52	0.9	-4.98228850925816	1.9492450457710802E-10	6.9881340914486805E-9
222584	'FAM83B'	mRNA	806.63	46.19	-4.12629575987587	8.155386830673E-10	2.61905697892874E-8
222643	'UNC5CL'	mRNA	170.59	70.47	-1.27545191970548	1.5737256595168E-9	4.78955509232468E-8
222658	'KCTD20'	mRNA	976.02	2761.06	1.50024591998395	2.0039307559840102E-9	5.95780972798356E-8
222699	'TOB2P1'	lncRNA	10.22	0.18	-5.83017793992113	1.67358045732088E-5	2.262795446136E-4
222950	'NYAP1'	mRNA	28.56	94.09	1.72026782267554	4.74437852162493E-5	5.773368010398E-4
222962	'SLC29A4'	mRNA	218.4	1301.91	2.57561411852539	5.8930206040197E-13	3.01182219639821E-11
223075	'ITPRID1'	mRNA	41.04	3.8	-3.43127348386938	1.51804813977894E-7	3.20868243707976E-6
2242	'FES'	mRNA	299.02	1385.99	2.21257672364099	1.81807376014665E-10	6.55969371620728E-9
2246	'FGF1'	mRNA	20.01	157.16	2.97333318028723	7.85458447729325E-9	2.08493264305135E-7
2247	'FGF2'	mRNA	296.82	1330.85	2.16468608811046	2.05328976040785E-5	2.722732016804E-4
225	'ABCD2'	mRNA	98.75	574.02	2.53922845320627	4.72025282916451E-7	9.12264556303176E-6
2255	'FGF10'	mRNA	50.01	752.31	3.91091630478699	9.46284425309991E-18	9.87068260240082E-16
2256	'FGF11'	mRNA	54.65	143.21	1.38988475386861	2.19600349463588E-6	3.68410649361812E-5
2257	'FGF12'	mRNA	24.16	91.27	1.91721352365394	7.01076054265228E-8	1.57479019098948E-6
2258	'FGF13'	mRNA	132.48	272.39	1.0399032843874	7.39812350293771E-8	1.65382000009279E-6
2260	'FGFR1'	mRNA	2569.19	11379.9	2.14710361806756	8.12455795962005E-5	9.332213936819E-4
2261	'FGFR3'	mRNA	1586.54	194.12	-3.0308610948684	4.27705245245482E-10	1.4428985475506E-8
2263	'FGFR2'	mRNA	1270.73	68.44	-4.21459127964213	1.4737178630164E-75	8.28825066651518E-72
2264	'FGFR4'	mRNA	739.4	161.93	-2.19094979244449	5.46787371149718E-6	8.34694854056498E-5
2268	'FGR'	mRNA	139.54	1165.78	3.06251173980264	1.1590199226591401E-15	8.92928265415316E-14
2273	'FHL1'	mRNA	2702.07	17334.78	2.68153248689703	4.14614168521993E-7	8.08953116863154E-6
2274	'FHL2'	mRNA	1385.71	534.43	-1.37453665445007	9.483921363220391E-10	3.01202647963153E-8
2275	'FHL3'	mRNA	129.37	304.81	1.23643857371612	1.08685491780543E-6	1.94898918879532E-5
2277	'VEGFD'	mRNA	22.26	393.08	4.14243393983365	7.70904417933E-23	1.51461958688999E-20
22795	'NID2'	mRNA	567.33	2098.67	1.88720572828586	9.85726615116466E-10	3.12031944954445E-8
22796	'COG2'	mRNA	593.83	253.23	-1.22961388783862	3.8968145441964E-7	7.64728608217502E-6
22801	'ITGA11'	mRNA	220.95	1191.95	2.43151456886725	4.4356682650949E-7	8.6121000491616E-6
22802	'CLCA4'	mRNA	13860.52	111.31	-6.96029604982609	1.5591719327834502E-14	1.00743106735908E-12
22806	'IKZF3'	mRNA	1727.62	668.77	-1.36920592272635	3.98460394483494E-6	6.28452777123143E-5
22808	'MRAS'	mRNA	244.43	3285.98	3.74884204840112	6.38400804803509E-16	5.1722344195656204E-14
2281	'FKBP1B'	mRNA	106.94	39.39	-1.44100706266008	6.6780910568474E-8	1.50582809318425E-6
22821	'RASA3'	mRNA	949.29	3196.45	1.75155628997225	2.55482962549345E-13	1.3749730397138298E-11
22836	'RHOBTB3'	mRNA	1473.68	5286.05	1.84277061685474	3.37854388030949E-7	6.7171264889164E-6
22837	'COBLL1'	mRNA	773.5	1912.79	1.3061940993356	6.62952387507222E-7	1.24437942439942E-5
22853	'LMTK2'	mRNA	4146.5	1394.08	-1.57257756585083	2.9862889793806597E-12	1.39619095105599E-10
22854	'NTNG1'	mRNA	10.73	72.42	2.75480324741088	4.19794942628088E-6	6.58644195757149E-5
22856	'CHSY1'	mRNA	829.17	3125.3	1.91426011747353	2.72875820049171E-5	3.513829380154E-4
22861	'NLRP1'	mRNA	1140.53	3094.43	1.43996867091874	1.12956583653062E-16	1.03156568279698E-14
22873	'DZIP1'	mRNA	180.37	422.25	1.22715275332109	3.66407004145368E-5	4.590784201107E-4
22874	'PLEKHA6'	mRNA	6065.78	1007.31	-2.5901821763137	5.7179146061400805E-15	3.9417107241724697E-13
22881	'ANKRD6'	mRNA	99.22	233.41	1.2342140057207	2.0674662463491E-8	5.06737591308266E-7
22883	'CLSTN1'	mRNA	8756.13	3628.64	-1.2708627704385	1.19490964065664E-12	5.875603590779989E-11
22885	'ABLIM3'	mRNA	282.97	3474.43	3.61807738808297	3.00004532555567E-29	1.18402666054833E-26
2289	'FKBP5'	mRNA	885.04	4564.55	2.36665391493582	2.14428215829811E-6	3.60883756708983E-5
22899	'ARHGEF15'	mRNA	192.17	3202.55	4.05879513227746	2.32421439960698E-21	3.8445525369577303E-19
22903	'BTBD3'	mRNA	1345.94	577.85	-1.21985217101309	1.59109580687868E-9	4.83152618054135E-8
22904	'SBNO2'	mRNA	3356.5	11394.59	1.76331997348559	1.70642096596343E-5	2.302124764846E-4
22917	'ZP1'	mRNA	2.69	16.21	2.59050849413014	3.9813767349109795E-12	1.82787172635401E-10
22918	'CD93'	mRNA	1584.21	16894.82	3.41474854687731	3.50774911270062E-20	4.96815794317935E-18
22927	'HABP4'	mRNA	116.06	488.24	2.07269428893337	5.40698159171687E-17	5.16137308560939E-15
2294	'FOXF1'	mRNA	732.22	279.32	-1.39035331183179	1.0799819555945E-5	1.529458864969E-4
22941	'SHANK2'	mRNA	1197.22	367.11	-1.70541174512358	8.3132124389912E-6	1.214517237122E-4
2295	'FOXF2'	mRNA	252.28	53.12	-2.24770350765657	9.07342646116007E-10	2.89322911279944E-8
2296	'FOXC1'	mRNA	72.71	1172.75	4.01168070037344	7.4113305497768E-14	4.2952304148442394E-12
22977	'AKR7A3'	mRNA	900.03	48.27	-4.22069088665501	3.3434809243079E-24	7.72762028630664E-22
22982	'DIP2C'	mRNA	991.26	2203.66	1.15256554792133	3.77191654905928E-5	4.713655958174E-4
22983	'MAST1'	mRNA	21.73	5.55	-1.97002099477313	3.6696308506742E-8	8.63671775643333E-7
22989	'MYH15'	mRNA	185.08	11.09	-4.06079277472159	9.31708757582231E-16	7.29039147664793E-14
22996	'TTC39A'	mRNA	1180.35	133.54	-3.14385700904588	5.2189973649356404E-20	7.254836326744779E-18
22998	'LIMCH1'	mRNA	408.25	2949.01	2.85271702230615	3.98343314942253E-19	4.99231064261472E-17
23025	'UNC13A'	mRNA	54.42	21.49	-1.34072813052958	6.5637793669008E-6	9.82979305010728E-5
23035	'PHLPP2'	mRNA	2819.49	835.37	-1.75495107954792	8.95240656880453E-10	2.85801556631393E-8
23037	'PDZD2'	mRNA	372.14	5730.3	3.94468819694053	1.19288889821083E-72	5.963428326437159E-69
23043	'TNIK'	mRNA	1032.6	337.13	-1.6148931996424	1.21822318259263E-10	4.50128963911322E-9
23051	'ZHX3'	mRNA	1243.66	2542.49	1.03165064469909	1.87798442011217E-8	4.64598062817964E-7
23052	'ENDOD1'	mRNA	2356.76	997.18	-1.24087941239039	2.54982374926011E-10	8.96503152393545E-9
23057	'NMNAT2'	mRNA	38.34	539.12	3.81360725784282	1.72157375548389E-29	6.97816398780627E-27
2306	'FOXD2'	mRNA	872.72	57.71	-3.9186129522192	1.25510389956431E-13	7.03530560845068E-12
2307	'FOXS1'	mRNA	10.52	38.01	1.85324533002638	5.81316594493149E-5	6.931481446546E-4
23075	'SWAP70'	mRNA	812.11	2201.56	1.43877864002631	3.38695791203626E-17	3.3320803067997E-15
23077	'MYCBP2'	mRNA	3511.26	8199.51	1.22354720399498	6.33914796915758E-8	1.4346733323826E-6
23080	'AVL9'	mRNA	2290.97	1019.34	-1.16832057878006	1.62086398327652E-6	2.80738300873495E-5
23082	'PPRC1'	mRNA	1278.46	5210.64	2.02705782040559	1.7729127153955198E-11	7.43637164654882E-10
23086	'EXPH5'	mRNA	2546.74	194.38	-3.71172529208128	6.2537724023112004E-18	6.68871186645609E-16
23089	'PEG10'	mRNA	101.63	406.92	2.00144218130946	2.8117473440139E-9	8.11462949012111E-8
23090	'ZNF423'	mRNA	578.04	1685.08	1.54357801609904	4.20396929001034E-8	9.79356511663317E-7
23094	'SIPA1L3'	mRNA	7058.13	1481.48	-2.2522445437289	2.79464137631416E-13	1.4962804801696E-11
23101	'MCF2L2'	mRNA	95.89	25.42	-1.91536145813176	2.30438515980131E-15	1.6831114486715399E-13
23108	'RAP1GAP2'	mRNA	2418.24	742.24	-1.70400437359007	1.39189856648477E-11	5.94350815591314E-10
23111	'SPART'	mRNA	255.19	1085.44	2.08862894010633	1.80310522836778E-8	4.47714743210814E-7
23120	'ATP10B'	mRNA	9154.63	828.92	-3.46519803656456	9.0083623020553E-6	1.304777034493E-4
23129	'PLXND1'	mRNA	2379.57	14746.41	2.63158878418623	8.33483520388265E-17	7.76405142384037E-15
2313	'FLI1'	mRNA	502.58	1429.87	1.50845736116346	5.097538505999431E-15	3.55031194491375E-13
23135	'KDM6B'	mRNA	2906.66	20103.01	2.78997599911509	4.98657194798596E-11	1.9594542120037903E-9
23140	'ZZEF1'	mRNA	10558.87	4302.51	-1.2952049815196	7.302839194255961E-14	4.2414600943334194E-12
23148	'NACAD'	mRNA	146.2	518.04	1.82507759751904	8.15404738991575E-5	9.362899655879E-4
23151	'GRAMD4'	mRNA	3818.57	1729.83	-1.14240206202692	6.13098130261592E-6	9.25351071545554E-5
23158	'TBC1D9'	mRNA	1158.25	3022.68	1.38387952687021	8.72653912801502E-18	9.15215285067664E-16
23166	'STAB1'	mRNA	8150.62	28147.27	1.78801344656236	1.46941466414996E-5	2.015212183732E-4
23169	'SLC35D1'	mRNA	2816.86	513.57	-2.45545125299285	7.549269235095601E-16	5.99751449997351E-14
23173	'METAP1'	mRNA	764.88	369.55	-1.04945565415413	5.20072297817393E-5	6.269339871617E-4
23177	'CEP68'	mRNA	818.66	1975.46	1.27084446495758	9.75341810860302E-12	4.26461650808199E-10
23178	'PASK'	mRNA	804.92	352.68	-1.19046947767123	8.74042563812783E-8	1.93149382998949E-6
23179	'RGL1'	mRNA	461.33	2230.92	2.27377545656925	6.29908198119208E-15	4.3158943582505797E-13
23180	'RFTN1'	mRNA	762.82	2849.43	1.90126398990583	5.59792691749835E-24	1.25931896923862E-21
23187	'PHLDB1'	mRNA	4266.61	18936.9	2.15003712500844	1.8621894396096202E-14	1.18730630132351E-12
23189	'KANK1'	mRNA	1945.33	5787.04	1.57281133856693	4.22391123363369E-20	5.92651628463799E-18
23194	'FBXL7'	mRNA	356.16	1193.31	1.74438895441074	1.3540869776732101E-20	2.03304335912566E-18
23207	'PLEKHM2'	mRNA	1600.48	4347.9	1.44181604822417	2.0394729132812E-8	5.00785765719404E-7
2321	'FLT1'	mRNA	353.18	3123.36	3.14462432477952	1.84448832054665E-31	8.891006081403E-29
23210	'JMJD6'	mRNA	400.03	978.9	1.29103627078983	5.2236629362211E-8	1.19931000534498E-6
23223	'RRP12'	mRNA	610.24	2096.51	1.78053283394403	9.27215675199145E-7	1.69034022408637E-5
23225	'NUP210'	mRNA	2167.42	922.64	-1.23214773525082	2.0547164460698E-5	2.724356205708E-4
23229	'ARHGEF9'	mRNA	906.31	451.75	-1.00448985208782	7.51197450350952E-9	1.99791878336986E-7
23231	'SEL1L3'	mRNA	3211.27	708.28	-2.18075334008698	1.8152765674153402E-9	5.44974611298978E-8
23235	'SIK2'	mRNA	1476.44	11089.87	2.90904708853776	2.89115711764236E-49	4.43454220759106E-46
23236	'PLCB1'	mRNA	205.88	630.86	1.6155088646965	3.85964213385119E-10	1.31224915944794E-8
23237	'ARC'	mRNA	125.78	4494.4	5.15916796147159	1.05766010391648E-6	1.90219570747947E-5
2324	'FLT4'	mRNA	232.9	1621.83	2.79985397619501	2.77396350935184E-16	2.38636885023444E-14
23240	'TMEM131L'	mRNA	529.93	1145.25	1.11179335858817	5.27102053742689E-6	8.07933839518816E-5
23242	'COBL'	mRNA	1847.48	380.12	-2.28101596125401	1.34428460037259E-8	3.41516097316943E-7
23250	'ATP11A'	mRNA	1015.66	3186.62	1.64961125469121	1.20151791213911E-19	1.5973543510441602E-17
23251	'MINAR1'	mRNA	64.1	26.93	-1.25101032967952	1.46150525995093E-5	2.005995479686E-4
23255	'MTCL1'	mRNA	1345.66	211.64	-2.66865675436806	1.15510223174968E-6	2.06205837766006E-5
23258	'DENND5A'	mRNA	855.29	4234.67	2.3077601157612	6.18064970124932E-10	2.03078275249642E-8
2326	'FMO1'	mRNA	7.95	100.7	3.66297072038478	8.021183664715611E-14	4.6130179271935195E-12
2327	'FMO2'	mRNA	17.14	2617.45	7.25439488941937	1.2279714042542901E-111	2.76246493720051E-107
23271	'CAMSAP2'	mRNA	460.13	1813.53	1.97869592462698	5.4734870390755295E-11	2.1370982356763E-9
2328	'FMO3'	mRNA	4.71	111.04	4.56007035686247	4.4108220695563495E-22	7.88555669513256E-20
23286	'WWC1'	mRNA	688.48	154.66	-2.15433625003945	4.74039493147274E-8	1.09449929296168E-6
2330	'FMO5'	mRNA	1262.52	109.73	-3.5242382363974	4.13490388455887E-21	6.62060405250418E-19
23301	'EHBP1'	mRNA	595.33	1712.5	1.52433670441565	4.5138537236495905E-9	1.25208884927466E-7
23302	'WSCD1'	mRNA	916.93	231.44	-1.98616641127741	2.82350663124491E-7	5.69158384954516E-6
23303	'KIF13B'	mRNA	7756.12	2292.26	-1.75856526222915	1.97808467046085E-20	2.8983924057815497E-18
2331	'FMOD'	mRNA	1037.94	2463.22	1.24682073816497	7.91905363872497E-7	1.46163011485598E-5
23314	'SATB2'	mRNA	5029.56	525.26	-3.25931956805042	3.77333982277415E-11	1.5077385709253602E-9
23321	'TRIM2'	mRNA	2760.7	896.29	-1.62298924043892	8.88078661232028E-11	3.3548892655224E-9
23327	'NEDD4L'	mRNA	4103.71	832.56	-2.30130614322448	6.518693707957951E-19	7.95545859510886E-17
23328	'SASH1'	mRNA	1322.78	6619.29	2.32310288803327	1.23695253873564E-37	9.938103739340521E-35
23331	'TTC28'	mRNA	1073.95	3327.08	1.63133508220159	2.27228110266721E-34	1.4265380762544702E-31
2334	'AFF2'	mRNA	39.51	268.49	2.7646134558676	1.35004029435496E-8	3.4265586463172E-7
23344	'ESYT1'	mRNA	2741.08	8432.95	1.62128987371991	4.26166360060243E-7	8.29755035032771E-6
23345	'SYNE1'	mRNA	2575.05	9269.4	1.84787397497858	2.69379301785208E-14	1.67403361036197E-12
23348	'DOCK9'	mRNA	1273.48	2892.98	1.18378364009629	7.211652895409401E-10	2.33879690740912E-8
23349	'PHF24'	mRNA	34.07	70.46	1.04825829835324	3.2669225611042E-7	6.50958675125718E-6
23359	'FAM189A1'	mRNA	340.44	56.71	-2.58576691994188	1.398122014093E-9	4.29481827711039E-8
23362	'PSD3'	mRNA	1799.88	681.37	-1.40138638286844	3.31409151116192E-6	5.33229383600075E-5
23370	'ARHGEF18'	mRNA	3632.73	1481.24	-1.29425161975289	2.6884816321690204E-9	7.78385210779232E-8
23371	'TNS2'	mRNA	1659.24	14813.29	3.15829745878154	3.0205110126518E-32	1.5925762302918E-29
23380	'SRGAP2'	mRNA	1138.7	3852.35	1.75834486140815	1.3441659277141198E-82	1.1339467776566798E-78
23382	'AHCYL2'	mRNA	8263.49	586.45	-3.81667427765644	7.06115637433774E-28	2.41901955314463E-25
23397	'NCAPH'	mRNA	147.06	36.43	-2.01334597775316	2.63708013977424E-5	3.408783432544E-4
23415	'KCNH4'	mRNA	10.51	39.88	1.92438074799787	2.9822463173108E-9	8.56456725897149E-8
23423	'TMED3'	mRNA	1050.17	453.06	-1.21284803634011	4.96534174354073E-12	2.2520394237832602E-10
23426	'GRIP1'	mRNA	670.23	99.4	-2.75334511267432	1.48079328336499E-8	3.73106281517187E-7
23433	'RHOQ'	mRNA	714.24	3277.84	2.19826238590137	5.1766024149661E-7	9.94339354155228E-6
23438	'HARS2'	mRNA	646.84	310.01	-1.06108465610496	1.0350180441704601E-14	6.87517866870062E-13
23443	'SLC35A3'	mRNA	3361.66	563.94	-2.57557045601002	1.0796171832558E-18	1.28503958151956E-16
23446	'SLC44A1'	mRNA	4820.54	1437.66	-1.74547545168894	5.02671682755806E-8	1.15659981274828E-6
23452	'ANGPTL2'	mRNA	992.63	6351.41	2.67775404824561	3.31186819413899E-6	5.32935185074272E-5
2346	'FOLH1'	mRNA	13.73	40.62	1.56432532110457	4.15197290193657E-6	6.51955382020349E-5
23460	'ABCA6'	mRNA	401.83	3009.28	2.90476755033115	2.28903719609044E-12	1.08485735118223E-10
23462	'HEY1'	mRNA	72.82	230.07	1.65962586294258	1.61682811791068E-10	5.87125662822787E-9
23474	'ETHE1'	mRNA	4233.62	478.12	-3.14646178827214	2.32472020703211E-17	2.339923634486E-15
23491	'CES3'	mRNA	4092.5	111.02	-5.20404776833053	6.907879053896E-34	4.1811874038462804E-31
23493	'HEY2'	mRNA	28.98	107.6	1.89275352821357	1.06051773621688E-10	3.95211216127406E-9
23495	'TNFRSF13B'	mRNA	115.25	15.11	-2.93103133079394	4.42751717298276E-5	5.42889703359E-4
2350	'FOLR2'	mRNA	172.4	1829.97	3.40800018104731	5.15526560732303E-29	1.9995467985047098E-26
23500	'DAAM2'	mRNA	807.51	3447.4	2.09396349808801	5.3166466004192606E-15	3.68769274504004E-13
23505	'TMEM131'	mRNA	3534.94	1555.44	-1.18436857845445	3.8349306627993696E-12	1.76303622640555E-10
2353	'FOS'	mRNA	11171.19	70371.27	2.65520379074799	1.0185301800439999E-14	6.77232256708371E-13
23531	'MMD'	mRNA	170.21	2340.17	3.78119670773539	8.2133528263501E-22	1.4231241648809501E-19
2354	'FOSB'	mRNA	2601.29	89641.61	5.10686804827506	1.69462422793411E-22	3.17247287675259E-20
2355	'FOSL2'	mRNA	10782.6	35311.49	1.71143283197351	2.83786284367068E-10	9.897834962535851E-9
23550	'PSD4'	mRNA	3862.27	1356.16	-1.50991776230926	1.80595899616469E-7	3.76525992315912E-6
23551	'RASD2'	mRNA	781.85	103.51	-2.91714883079232	1.07889879803463E-21	1.8387187255343601E-19
23552	'CDK20'	mRNA	159.16	70.2	-1.18098245450653	5.15851547259489E-8	1.18556264761526E-6
23563	'CHST5'	mRNA	3058.76	44.14	-6.1148719801324	2.2718523868943204E-25	6.09637812377406E-23
23566	'LPAR3'	mRNA	35.06	2.38	-3.87885968015626	4.74758607692595E-18	5.188784825143601E-16
23569	'PADI4'	mRNA	62.97	269.94	2.09980852560638	2.93600845508629E-8	7.02150271513433E-7
2357	'FPR1'	mRNA	92.11	1133.04	3.62067293653516	1.19315202768441E-8	3.05304419413759E-7
23576	'DDAH1'	mRNA	1649.26	535.17	-1.62375522214058	1.0467998127776E-14	6.94318910709E-13
2358	'FPR2'	mRNA	42.06	344.69	3.03478180950497	2.84374917906424E-8	6.81777500786065E-7
23580	'CDC42EP4'	mRNA	1694.65	10434.85	2.62234634155988	1.5885869542219301E-15	1.20057503538642E-13
23584	'VSIG2'	mRNA	2709.99	37.64	-6.17004662313644	2.56473103278978E-41	2.42083706722284E-38
23590	'PDSS1'	mRNA	288.35	76.48	-1.91460329582573	2.8326380257666202E-14	1.75064552565889E-12
23594	'ORC6'	mRNA	87.11	25.8	-1.75540778355261	3.02125945024726E-6	4.90793761964164E-5
23600	'AMACR'	mRNA	886.87	184.22	-2.26732147972302	1.0073098947179E-8	2.61619525994492E-7
23607	'CD2AP'	mRNA	2742.13	897.62	-1.61111392024594	8.44039197457764E-12	3.72672158178792E-10
23616	'SH3BP1'	mRNA	1541.55	481.49	-1.67881616696694	1.07546947347447E-7	2.33232074423463E-6
23620	'NTSR2'	mRNA	0.22	6.2	4.84202596916158	3.06484270126759E-5	3.907095516518E-4
23621	'BACE1'	mRNA	718.5	1525.11	1.08585760593448	1.02731559601287E-9	3.24284324609517E-8
23624	'CBLC'	mRNA	1222.08	76.77	-3.99263280866295	4.0384924518804494E-11	1.60655347974497E-9
23630	'KCNE5'	mRNA	1.31	66.29	5.66372906483199	1.62383261574769E-16	1.44768860618082E-14
23641	'LDOC1'	mRNA	67.51	329.38	2.28667697810362	2.07400397440822E-14	1.31305269443573E-12
23643	'LY96'	mRNA	32.9	106.05	1.6885874613837	2.6367532363391E-6	4.33919826361062E-5
23645	'PPP1R15A'	mRNA	1772.57	13044.84	2.87956093759055	3.09089182010221E-20	4.43357391287923E-18
23646	'PLD3'	mRNA	2966.43	6273.08	1.08044626847648	8.00873139516722E-8	1.78000088510701E-6
23657	'SLC7A11'	mRNA	186.01	51.43	-1.85485532905584	2.08188152672745E-6	3.51477326870658E-5
23710	'GABARAPL1'	mRNA	825.05	3597.41	2.1244005592894	8.73602672130156E-17	8.126551886706551E-15
23743	'BHMT2'	mRNA	84.57	664.41	2.97386682758306	4.53569198189526E-9	1.25737132191472E-7
23764	'MAFF'	mRNA	786.24	7846.06	3.31892367176891	1.15684530753892E-14	7.63184306332748E-13
23768	'FLRT2'	mRNA	476.46	1817.79	1.93177236759612	6.526057459258921E-10	2.13440188436732E-8
23779	'ARHGAP8'	mRNA	491.98	92.7	-2.40791731723149	6.27258852420673E-5	7.417690391027E-4
24	'ABCA4'	mRNA	13.48	59.57	2.14392452981103	6.503991974018261E-15	4.44726101660113E-13
241	'ALOX5AP'	mRNA	122.1	355.14	1.54035285484473	2.24165074485359E-5	2.947027297049E-4
24139	'EML2'	mRNA	1240.6	587.46	-1.07847085248223	1.08262412893633E-7	2.34708250966013E-6
24145	'PANX1'	mRNA	403.14	1302.98	1.69245308578017	3.59508487168964E-5	4.515668813754E-4
24150	'TP53TG3'	mRNA	4.46	15.02	1.75224709271311	1.69191038991473E-6	2.91658989399132E-5
242	'ALOX12B'	mRNA	4.99	0.33	-3.92842856479235	6.72819893025316E-6	1.005037745693E-4
2444	'FRK'	mRNA	2128.05	427.52	-2.31545228397904	2.57256752307311E-13	1.38335426145396E-11
245972	'ATP6V0D2'	mRNA	46.22	1.81	-4.67667147597211	3.5949789883654E-14	2.1986383276511E-12
246176	'GAS2L2'	mRNA	4.85	23.17	2.25751805688487	1.90481214522092E-5	2.544090925445E-4
246181	'AKR7L'	lncRNA	121.09	12.81	-3.24120561021502	3.55526944099672E-12	1.6445497030069003E-10
246213	'SLC17A8'	mRNA	13.44	0.5	-4.75651402796972	1.51222460799435E-8	3.80386770244603E-7
246778	'IL27'	mRNA	0.66	7.62	3.52189934140692	8.95429926160593E-6	1.298339726537E-4
248	'ALPI'	mRNA	417.94	12.24	-5.09323945550242	1.8755584872553397E-11	7.8328359509364E-10
249	'ALPL'	mRNA	97.63	1663.26	4.09062237159883	5.30365763615004E-14	3.1522316017376697E-12
2494	'NR5A2'	mRNA	1638.08	455.22	-1.84737233146674	1.42798102242028E-6	2.50220166770378E-5
2512	'FTL'	mRNA	16740.13	64493.14	1.9458348883618	4.68152042948978E-37	3.65007326821918E-34
2517	'FUCA1'	mRNA	2890.13	1065.68	-1.43935860873191	4.49192846523715E-9	1.24703214408127E-7
2523	'FUT1'	mRNA	30.6	297.07	3.27914778165378	1.14595217198778E-32	6.262234263902639E-30
2524	'FUT2'	mRNA	1927.06	91.62	-4.39458695837594	1.37515525048591E-14	8.95822057166202E-13
2525	'FUT3'	mRNA	2973.35	95.0	-4.96808304385053	8.84278169569618E-21	1.36252527961185E-18
2526	'FUT4'	mRNA	1349.03	559.42	-1.26991121172696	1.87953437654255E-14	1.1969827784560499E-12
2528	'FUT6'	mRNA	1787.97	106.33	-4.07164785033209	4.20593143302783E-15	2.95833250148931E-13
252969	'NEIL2'	mRNA	170.29	396.21	1.2182470475772	4.1033483446653805E-9	1.14646584458269E-7
252995	'FNDC5'	mRNA	17.24	109.73	2.67035059091944	3.69635434684079E-6	5.88074989006989E-5
253012	'HEPACAM2'	mRNA	900.13	7.58	-6.89181715557314	7.587190866999001E-21	1.17847671076516E-18
2532	'ACKR1'	mRNA	625.06	6322.76	3.33848237949953	5.12666763182085E-10	1.70528428233549E-8
253264	'ZNF503-AS1'	lncRNA	75.26	7.81	-3.26831734750421	6.817312355544419E-11	2.62908677089805E-9
2534	'FYN'	mRNA	834.79	2226.62	1.4153664601681	2.10762422185893E-8	5.15457138238544E-7
253650	'ANKRD18A'	mRNA	446.51	78.36	-2.51054094665963	3.68797428541631E-8	8.67686430403761E-7
253714	'MMS22L'	mRNA	434.46	207.3	-1.06751389726948	8.51428458285402E-6	1.241608243452E-4
253738	'EBF3'	mRNA	26.62	1383.17	5.69954937641475	2.74083392672924E-70	1.15609231540042E-66
253827	'MSRB3'	mRNA	579.68	1760.54	1.60269965923101	7.57123350269631E-6	1.11675487323E-4
253868	'MIR1-1HG-AS1'	lncRNA	227.06	15.97	-3.82979637168468	7.17776936988E-9	1.91701625118548E-7
2539	'G6PD'	mRNA	446.93	1303.29	1.54403569300397	3.45013010804686E-14	2.1119646784301198E-12
253935	'ANGPTL5'	mRNA	0.78	14.33	4.20447739495471	8.17395106066154E-9	2.16290020057815E-7
253982	'ASPHD1'	mRNA	475.95	195.66	-1.28245153152096	3.15051240860539E-22	5.72337433884697E-20
254099	'LINC01342'	lncRNA	132.25	13.01	-3.34609952757389	3.67018574484159E-5	4.597593144143E-4
2542	'SLC37A4'	mRNA	1275.79	370.1	-1.78540678705524	2.48662164406747E-15	1.80741372994773E-13
254228	'CALHM5'	mRNA	62.71	205.93	1.71531145217136	5.68512296229628E-9	1.54522924301624E-7
254295	'PHYHD1'	mRNA	77.52	352.33	2.18437374049469	3.23188573397692E-15	2.30765579025454E-13
254428	'SLC41A1'	mRNA	419.76	2222.18	2.40432398677589	4.34757101166968E-18	4.76827121701898E-16
254439	'C11orf86'	mRNA	327.65	10.76	-4.92902272546256	5.276188279088371E-15	3.6626288328924597E-13
254531	'LPCAT4'	mRNA	2037.2	748.05	-1.44538117199204	2.17468880798332E-6	3.65272487848636E-5
254559	'MIR9-3HG'	lncRNA	30.27	12.48	-1.27826875449571	7.1651441552658E-6	1.063481045354E-4
254887	'ZDHHC23'	mRNA	1327.81	142.49	-3.22015290579357	5.00730275653188E-17	4.8173250475296E-15
255082	'CASC2'	lncRNA	84.41	32.51	-1.37668290081539	6.80944100488906E-7	1.27516631863645E-5
255101	'CFAP65'	mRNA	45.15	6.4	-2.81968900158423	7.45442734491988E-6	1.100969733816E-4
255130	'IGFBP7-AS1'	lncRNA	49.89	302.15	2.59836791445565	1.10691903119166E-6	1.98286144755351E-5
255180	'GOLGA2P11'	lncRNA	0.95	10.44	3.45293010491382	7.32314071854956E-6	1.083476449378E-4
255189	'PLA2G4F'	mRNA	1090.7	41.82	-4.70506369838124	4.2090242772241E-14	2.5487728571865297E-12
255231	'MCOLN2'	mRNA	1455.04	157.25	-3.20991691665413	3.3596846738862804E-15	2.39051216777622E-13
255488	'RNF144B'	mRNA	289.64	821.61	1.50417865456662	1.06635928204333E-5	1.512388114031E-4
255809	'C19orf38'	mRNA	29.49	143.87	2.28627412078877	3.14313362902669E-10	1.08865986103448E-8
255812	'SDHAP1'	lncRNA	2173.69	626.46	-1.79484588322285	2.3817493488968198E-11	9.77741429032986E-10
255877	'BCL6B'	mRNA	110.71	776.74	2.81063569042329	1.34236878623158E-14	8.757318108225239E-13
256021	'LINC01619'	lncRNA	191.78	530.97	1.46919688936118	5.62864872663267E-5	6.729301321299E-4
256236	'NAPSB'	lncRNA	273.57	101.0	-1.4375113189574	6.05518638631188E-5	7.180352878438E-4
256302	'NATD1'	mRNA	448.06	1485.52	1.72919067883317	4.6305471220493396E-11	1.8270019260241302E-9
256329	'LMNTD2'	mRNA	229.22	57.13	-2.00437025057271	1.83990483895703E-7	3.83248202851702E-6
256356	'GK5'	mRNA	1634.67	589.74	-1.47084957498891	2.76897308231366E-10	9.680074585119172E-9
2564	'GABRE'	mRNA	947.02	4214.36	2.15384061143446	1.6495552443371199E-12	7.97464248620671E-11
256435	'ST6GALNAC3'	mRNA	74.03	323.63	2.12825533525755	4.19267755206565E-12	1.92096075337802E-10
256714	'MAP7D2'	mRNA	31.06	8.01	-1.9553613377589	8.62799328574508E-6	1.256535843715E-4
256949	'KANK3'	mRNA	214.86	1742.11	3.01936556146119	7.0280917205953005E-9	1.88220384160871E-7
256987	'SERINC5'	mRNA	7174.21	2999.71	-1.25799829790127	4.78231016732694E-6	7.40339350218245E-5
257068	'PLCXD2'	mRNA	124.81	58.81	-1.08574166569512	3.01568861966251E-6	4.90124747520996E-5
257144	'GCSAM'	mRNA	142.33	18.38	-2.95276408652008	1.52414899199486E-14	9.871643881597429E-13
257194	'NEGR1'	mRNA	338.99	1105.31	1.70512572723648	2.4791744006999E-6	4.10389407754808E-5
257240	'KLHL34'	mRNA	79.51	4.38	-4.18356272713046	9.730065759591371E-14	5.54383742521049E-12
257358	'LINC01366'	lncRNA	3.22	19.83	2.62382693492927	2.77589474668888E-8	6.67049929186086E-7
257407	'C2orf72'	mRNA	1745.11	28.74	-5.92393160988302	9.496187017829371E-21	1.4598711105985798E-18
25759	'SHC2'	mRNA	676.89	2255.88	1.7367024601033	7.78657356614387E-5	8.990393319464E-4
257629	'ANKS4B'	mRNA	1101.79	56.02	-4.29777994153896	1.07273259279314E-15	8.307184577018921E-14
25791	'NGEF'	mRNA	860.38	68.92	-3.64195765283507	1.09448537541534E-10	4.07082812117486E-9
25800	'SLC39A6'	mRNA	330.07	749.47	1.18309821723892	2.55971110128985E-5	3.320220308656E-4
258010	'SVIP'	mRNA	202.06	87.73	-1.20356987553786	4.04275797654398E-5	5.012670801028E-4
25803	'SPDEF'	mRNA	837.87	31.6	-4.72869324449776	1.77904678691805E-25	4.8609392339643303E-23
25806	'VAX2'	mRNA	17.24	52.06	1.59414286738051	4.83853040089056E-5	5.876813802942E-4
25819	'NOCT'	mRNA	250.95	1895.73	2.91728719285051	6.67301457566565E-12	2.98542753854698E-10
2582	'GALE'	mRNA	1924.13	305.99	-2.6526542040125	2.58605062373281E-16	2.23707531632452E-14
25820	'ARIH1'	mRNA	1965.64	4019.63	1.03206447586998	1.89450712980421E-7	3.94074416488801E-6
25823	'TPSG1'	mRNA	502.3	21.91	-4.51861389017469	6.50030341335171E-24	1.45023380797351E-21
25827	'FBXL2'	mRNA	63.87	152.42	1.2548566983639	9.68770353834313E-8	2.12103351256276E-6
25837	'RAB26'	mRNA	213.91	6.68	-5.001063959063	5.9598091787067604E-24	1.3340583142857401E-21
25849	'PARM1'	mRNA	10654.5	1768.55	-2.59082745952419	5.592712744909359E-11	2.18238678279743E-9
25864	'ABHD14A'	mRNA	100.04	278.48	1.47694850516247	3.68140487102665E-18	4.0830319250334005E-16
25903	'OLFML2B'	mRNA	123.16	928.79	2.91477179727013	2.40578151111783E-12	1.13818847187575E-10
2591	'GALNT3'	mRNA	1080.84	131.63	-3.03755436127496	6.52568624577877E-10	2.13440188436732E-8
259215	'LY6G6F'	mRNA	0.21	4.9	4.5164564441652	1.03157978212033E-6	1.86024775218778E-5
259217	'HSPA12A'	mRNA	688.12	1722.97	1.32416032629937	5.6377420189494404E-14	3.33318223605667E-12
25925	'ZNF521'	mRNA	180.92	889.27	2.29722657130381	5.52831677427692E-23	1.10220917760942E-20
25927	'CNRIP1'	mRNA	113.14	816.16	2.85077371617672	6.59946511667546E-69	2.5450742944385803E-65
25928	'SOSTDC1'	mRNA	84.71	2.41	-5.13723958404158	4.36147670050718E-12	1.99221333537854E-10
2593	'GAMT'	mRNA	52.68	250.4	2.24896292580831	2.3707346411376402E-14	1.4869639853942098E-12
25937	'WWTR1'	mRNA	579.05	2216.88	1.9367619580414	2.57735322866202E-12	1.21340567403249E-10
25939	'SAMHD1'	mRNA	1619.26	4100.66	1.34051793633938	5.52858182387426E-7	1.05683527664789E-5
25943	'DNAAF9'	mRNA	651.89	2127.64	1.70654126189792	2.410272648088E-8	5.84684248113342E-7
25946	'ZNF385A'	mRNA	424.44	1868.89	2.13853347836653	3.0201182528742E-9	8.66227159834682E-8
25959	'KANK2'	mRNA	1842.03	6046.04	1.71469254371741	2.97488550287699E-9	8.54706514520705E-8
25966	'C2CD2'	mRNA	977.66	5991.96	2.61562631634194	1.32198006414753E-14	8.63265133616071E-13
25973	'PARS2'	mRNA	148.17	48.63	-1.60718856290049	1.7336516376044502E-9	5.22911948802091E-8
25976	'TIPARP'	mRNA	880.4	3687.92	2.06657420730794	2.43582237972283E-7	4.97548422136575E-6
25987	'TSKU'	mRNA	1107.78	4570.82	2.04478411982157	1.41152702408869E-13	7.87939136188665E-12
25988	'HINFP'	mRNA	483.13	203.72	-1.24584823703972	3.38183654179017E-14	2.0739216306279497E-12
25989	'ULK3'	mRNA	1628.56	678.44	-1.26331074650525	1.15035464349889E-8	2.95305094552206E-7
25992	'SNED1'	mRNA	1100.37	5715.01	2.3767729891876	1.43595036321253E-12	7.004708065606701E-11
25994	'HIGD1A'	mRNA	2874.05	737.97	-1.96144437136397	5.93565931773293E-7	1.12714896979409E-5
26	'AOC1'	mRNA	9088.91	215.24	-5.40009937407616	2.2252071380336103E-20	3.22265862521848E-18
26011	'TENM4'	mRNA	203.65	755.02	1.89043514173342	1.89480128016575E-11	7.90830526879818E-10
26022	'TMEM98'	mRNA	1627.16	546.16	-1.57494557043249	1.09478546573578E-12	5.4148353905686593E-11
26025	'PCDHGA12'	mRNA	155.77	426.37	1.4527436533645	4.24821501563939E-10	1.4335282954149E-8
26027	'ACOT11'	mRNA	2514.45	289.26	-3.11979910511091	8.81759049388932E-31	4.00731283533232E-28
260293	'CYP4X1'	mRNA	15.77	161.31	3.35439152094977	4.0624043976505505E-20	5.71178289980914E-18
260294	'NSUN5P2'	lncRNA	1093.11	411.25	-1.4103352218344	9.21234032486359E-10	2.92991060327312E-8
26033	'ATRNL1'	mRNA	112.38	50.7	-1.14817790861406	4.6750503018342E-5	5.697736023392E-4
260334	'TUBB8B'	mRNA	27.65	5.62	-2.29919749251637	6.05304717976183E-6	9.1471355707872E-5
26038	'CHD5'	mRNA	33.08	9.02	-1.87510243119668	2.49504018759079E-6	4.12863846267551E-5
260425	'MAGI3'	mRNA	2438.77	739.26	-1.72199884817119	7.89782732950934E-29	3.01990096162941E-26
260436	'FDCSP'	mRNA	122.11	1.06	-6.84813328193259	3.99578240417986E-13	2.08641671786841E-11
26049	'FAM169A'	mRNA	79.31	27.56	-1.52491156506436	5.43614111151201E-7	1.03975346295672E-5
26052	'DNM3'	mRNA	223.0	539.83	1.27543620994578	3.67912296906818E-7	7.25488650103602E-6
26112	'CCDC69'	mRNA	1173.39	5396.75	2.20140533261747	7.51443829622929E-19	9.10481452343035E-17
26119	'LDLRAP1'	mRNA	1357.35	636.3	-1.09302310954072	2.1858111507401597E-11	9.02797526601757E-10
26136	'TES'	mRNA	1565.02	596.7	-1.39110540596874	3.97917119126772E-5	4.944274969011E-4
26137	'ZBTB20'	mRNA	3068.39	8772.19	1.51545746974269	1.77210141979562E-8	4.40502639668055E-7
2615	'LRRC32'	mRNA	667.7	6323.32	3.24340394051468	2.0923022358071102E-17	2.11545077814634E-15
26153	'KIF26A'	mRNA	499.4	1765.14	1.82150071347444	1.708837682892E-5	2.304924392162E-4
26156	'RSL1D1'	mRNA	759.97	1605.28	1.07880363120199	2.51626240815409E-5	3.269203494709E-4
26166	'RGS22'	mRNA	9.77	144.48	3.88601127458991	2.27801377089839E-13	1.2338662309572699E-11
26227	'PHGDH'	mRNA	233.66	1178.88	2.33491992075958	5.50366940133856E-8	1.25909963522792E-6
26228	'STAP1'	mRNA	68.75	23.18	-1.56828508379079	3.80512690376194E-5	4.751638579786E-4
26234	'FBXL5'	mRNA	1123.11	2361.94	1.0724718036189	7.46405997624844E-5	8.657527055203E-4
2624	'GATA2'	mRNA	291.25	814.53	1.4836922342338	5.45725262009227E-8	1.24911579939324E-6
26249	'KLHL3'	mRNA	287.63	649.39	1.17487254755493	1.0912728933944E-8	2.81799772970531E-7
2625	'GATA3'	mRNA	66.89	153.36	1.19697104324855	9.05354505820434E-8	1.99513526746326E-6
26253	'CLEC4E'	mRNA	64.21	187.38	1.5449858154917	1.15805642795167E-9	3.61496259194339E-8
26279	'PLA2G2D'	mRNA	201.34	17.78	-3.50109602631213	1.23873537578565E-7	2.66073814158848E-6
26290	'GALNT8'	mRNA	611.05	19.51	-4.96913327685926	5.06701046953031E-32	2.56153510166964E-29
26298	'EHF'	mRNA	6147.13	297.69	-4.36800760274289	3.93365751485606E-9	1.10408253354694E-7
2632	'GBE1'	mRNA	367.66	1613.04	2.13334547712437	1.2254211243412201E-14	8.05275886563803E-13
2633	'GBP1'	mRNA	480.87	1261.52	1.39142591976223	5.99028554968433E-5	7.117524407039E-4
26353	'HSPB8'	mRNA	411.0	2790.76	2.76343677858582	1.20649498934948E-8	3.08543149256204E-7
26355	'FAM162A'	mRNA	709.54	202.47	-1.80913612199992	1.38162614625096E-7	2.94562868966223E-6
2641	'GCG'	mRNA	618.04	0.93	-9.37448977363029	8.2572641690508495E-16	6.51397279804779E-14
2646	'GCKR'	mRNA	2.24	14.87	2.73359783594702	6.21113787427877E-9	1.67873599690934E-7
26468	'LHX6'	mRNA	51.02	581.25	3.50990722198792	1.9433623236507799E-29	7.80682191545867E-27
26470	'SEZ6L2'	mRNA	453.37	97.8	-2.21283286404882	2.7933784069816E-14	1.7279644236441599E-12
2649	'NR6A1'	mRNA	659.71	251.62	-1.39056098899565	1.99526711121608E-8	4.90645233868851E-7
26499	'PLEK2'	mRNA	353.92	30.15	-3.55312580755853	3.6434685943659896E-11	1.4588681710523202E-9
2650	'GCNT1'	mRNA	1118.67	350.3	-1.67510599068755	2.36298888639255E-9	6.9141372408109E-8
26503	'SLC17A5'	mRNA	961.1	397.97	-1.27202061197482	2.5818596129169E-7	5.2467880905252E-6
26504	'CNNM4'	mRNA	5026.94	548.47	-3.19618565250084	1.00590672611064E-21	1.72740804287832E-19
26508	'HEYL'	mRNA	208.18	650.63	1.64401629129843	2.35501842531228E-9	6.89380442405931E-8
2651	'GCNT2'	mRNA	410.89	142.4	-1.52883195706957	7.92167707620277E-14	4.56162204229788E-12
26524	'LATS2'	mRNA	672.07	2690.86	2.00137905266486	2.6720899314497298E-11	1.08898152982274E-9
2653	'GCSH'	mRNA	101.13	234.27	1.2119130155934	3.12818440808634E-5	3.977326176057E-4
26577	'PCOLCE2'	mRNA	61.56	1995.32	5.01844892178583	4.24621232443334E-46	5.61902942073567E-43
26579	'MYEOV'	mRNA	83.25	28.92	-1.5253634977574	4.29607308458957E-5	5.288864070947E-4
2661	'GDF9'	mRNA	10.01	46.12	2.20357854750657	1.82703737266662E-5	2.449910823071E-4
2662	'GDF10'	mRNA	17.18	143.39	3.06122209673277	1.07034042750904E-7	2.32306383476263E-6
266675	'BEST4'	mRNA	2155.83	35.24	-5.93475562342942	3.88288207922431E-21	6.25417391894343E-19
266697	'POM121L4P'	lncRNA	6.41	106.84	4.05789695061081	2.20900993586098E-17	2.23010870690132E-15
2668	'GDNF'	mRNA	58.87	2.21	-4.73378704590863	9.68265193436437E-18	1.00921645571019E-15
266812	'NAP1L5'	mRNA	24.31	93.09	1.93720435422568	1.01798686541268E-7	2.21835345710054E-6
266977	'ADGRF1'	mRNA	114.84	8.31	-3.78855835961042	5.19702244970727E-12	2.35079926003397E-10
2671	'GFER'	mRNA	624.98	288.46	-1.11542093081852	1.46124830175807E-8	3.68535419032971E-7
2672	'GFI1'	mRNA	326.76	77.77	-2.07101696396538	1.2718790488597101E-14	8.340231584774249E-13
2674	'GFRA1'	mRNA	340.33	1570.09	2.20582516042135	1.26306603861973E-19	1.67470397539072E-17
2675	'GFRA2'	mRNA	141.11	433.54	1.61932551293242	3.75308404513131E-6	5.96116762955623E-5
26751	'SH3YL1'	mRNA	967.11	286.67	-1.75429727919687	2.5861356283991802E-14	1.61232715341541E-12
26762	'HAVCR1'	mRNA	196.41	11.67	-4.07321329829503	1.02323196928011E-13	5.81772457950805E-12
2678	'GGT1'	mRNA	1011.33	226.42	-2.1591814241301	7.47613853233165E-8	1.6690485456145E-6
2681	'GGTA1'	mRNA	132.4	442.92	1.74215031072507	1.3609652463955899E-12	6.65612005168876E-11
2687	'GGT5'	mRNA	447.84	2200.19	2.29657257774159	1.04084488657062E-12	5.1631797226991095E-11
2690	'GHR'	mRNA	151.59	4029.53	4.73235708079371	1.83016785657677E-33	1.0787360994635899E-30
2696	'GIPR'	mRNA	480.96	169.45	-1.50505310659653	1.11019187828107E-7	2.40221816535338E-6
2697	'GJA1'	mRNA	288.04	4113.98	3.83621206497443	2.65661135690896E-26	7.93321750268808E-24
26996	'GPR160'	mRNA	590.85	146.64	-2.0104693853988	9.14013344066239E-7	1.66875123957837E-5
27	'ABL2'	mRNA	1368.29	5747.17	2.0704816477081	1.37748513069937E-7	2.93772808479078E-6
270	'AMPD1'	mRNA	77.89	6.56	-3.56959458126391	1.43730121009159E-5	1.975385453971E-4
2701	'GJA4'	mRNA	126.72	1151.0	3.18317968572012	1.70253671387796E-11	7.17238757893588E-10
27012	'KCNV1'	mRNA	37.64	11.56	-1.70262147631221	2.2177313337506E-5	2.918423732433E-4
2702	'GJA5'	mRNA	64.1	726.12	3.50188803758933	1.58132454829744E-29	6.4289892637212E-27
2705	'GJB1'	mRNA	610.17	49.92	-3.61144672022542	1.2497954641211E-7	2.68193390080562E-6
2706	'GJB2'	mRNA	423.25	33.88	-3.64297907242106	7.78630159276401E-16	6.17129553779511E-14
27065	'NSG1'	mRNA	76.47	21.75	-1.8138813539561	8.35437666019985E-9	2.20373011229977E-7
2707	'GJB3'	mRNA	174.07	14.28	-3.60801926508572	2.68402473194323E-10	9.400145465581261E-9
27074	'LAMP3'	mRNA	102.64	15.45	-2.73163496670989	8.54957530072785E-9	2.25082119244459E-7
27111	'SDCBP2'	mRNA	3475.9	175.72	-4.30606589916003	8.90416505611494E-24	1.96061580224996E-21
27124	'INPP5J'	mRNA	693.25	84.06	-3.04388138726567	2.0487356389852702E-10	7.3117977351484705E-9
27128	'CYTH4'	mRNA	544.81	2007.97	1.88190017801955	5.7228613505065E-8	1.30592503213409E-6
27129	'HSPB7'	mRNA	411.03	4344.05	3.40173366154118	1.6524128836901301E-9	5.0053351391796E-8
27134	'TJP3'	mRNA	4328.54	170.51	-4.66597635011054	1.5020999528304502E-17	1.5348141206146601E-15
27145	'FILIP1'	mRNA	132.66	454.65	1.77705213404316	1.72942403834653E-6	2.97176917153278E-5
27151	'CPAMD8'	mRNA	188.27	872.84	2.21292603019998	2.15130984207803E-13	1.1675808144518099E-11
27161	'AGO2'	mRNA	3596.53	7208.54	1.00310390031648	1.13768248001522E-7	2.45697548968023E-6
27163	'NAAA'	mRNA	2263.52	453.03	-2.32090138159051	4.12798332861034E-21	6.61737298985556E-19
2717	'GLA'	mRNA	131.89	475.66	1.85058323436805	3.87412675488436E-10	1.31617922726913E-8
27175	'TUBG2'	mRNA	246.29	558.23	1.18047609792397	5.88530553548488E-13	3.00901850478463E-11
27180	'SIGLEC9'	mRNA	65.2	260.22	1.99687447269523	1.5645456074030702E-9	4.76483917983854E-8
27181	'SIGLEC8'	mRNA	62.07	12.6	-2.30026408373564	6.96453165206861E-10	2.26901180014788E-8
27185	'DISC1'	mRNA	344.29	751.96	1.12703028787562	8.9395193999904E-12	3.931669957812E-10
2719	'GPC3'	mRNA	53.78	1442.92	4.7458622750452	7.49447412055337E-87	8.429846944749439E-83
27197	'GPR82'	mRNA	14.63	2.6	-2.49322310114655	3.887937783771581E-9	1.09261332134111E-7
27198	'HCAR1'	mRNA	16.18	567.83	5.1332090305665	1.79782780579969E-52	3.56860887857978E-49
27202	'C5AR2'	mRNA	184.98	661.54	1.83843529436557	7.5958196413858E-5	8.796747728316E-4
27233	'SULT1C4'	mRNA	20.4	104.39	2.35557092926199	1.5701693200485798E-12	7.612670413512839E-11
27237	'ARHGEF16'	mRNA	2228.86	161.41	-3.78748190612046	8.453342818841621E-15	5.65975621854556E-13
27240	'SIT1'	mRNA	85.52	30.19	-1.50211326016484	1.00813215868672E-5	1.438421293689E-4
27250	'PDCD4'	mRNA	5719.82	1469.44	-1.9607041469053	7.97870515715556E-27	2.5103535804134902E-24
27253	'PCDH17'	mRNA	139.43	674.79	2.27490723840632	7.750429860740461E-17	7.25471408677645E-15
27283	'TINAG'	mRNA	162.19	8.61	-4.23567849684111	3.26008120919411E-9	9.2854184716901E-8
27284	'SULT1B1'	mRNA	6978.09	755.93	-3.20650385102274	3.62229459409363E-16	3.05770142230754E-14
27286	'SRPX2'	mRNA	182.57	3065.31	4.06952856401889	8.507771007555179E-33	4.7257341863653294E-30
27287	'VENTX'	mRNA	28.71	104.17	1.85927807176268	2.65929520181492E-5	3.434210566928E-4
27289	'RND1'	mRNA	129.39	832.64	2.68595877282253	3.27046799301636E-9	9.31107273346065E-8
27290	'SPINK4'	mRNA	146.81	2.5	-5.87554299571206	1.17814019870403E-10	4.36152580112939E-9
27293	'SMPDL3B'	mRNA	497.43	32.17	-3.95053655692677	2.37687664962935E-13	1.2848365219744498E-11
27299	'ADAMDEC1'	mRNA	2145.21	10.07	-7.73496075316426	1.9084708138017002E-26	5.7628560410405405E-24
273	'AMPH'	mRNA	35.63	239.8	2.75055811398952	7.999220954942639E-11	3.0414390051698402E-9
2730	'GCLM'	mRNA	276.31	812.82	1.55663855904747	2.28654845512552E-9	6.71229775614348E-8
27303	'RBMS3'	mRNA	374.67	2362.19	2.65644305665242	4.2921018511174103E-17	4.16188959452784E-15
27319	'BHLHE22'	mRNA	19.42	112.56	2.53479294611033	2.0548905483857597E-11	8.52899635760961E-10
27324	'TOX3'	mRNA	913.95	93.64	-3.28688452461967	3.10875826247961E-7	6.21922134274063E-6
27344	'PCSK1N'	mRNA	333.56	29.46	-3.50117844407123	1.98716421949441E-9	5.91447552050049E-8
27348	'TOR1B'	mRNA	896.95	436.56	-1.03886989260078	6.600116247691101E-10	2.15757784152241E-8
2737	'GLI3'	mRNA	318.84	1391.81	2.1260450539037	4.19429904991438E-14	2.54213696838929E-12
274	'BIN1'	mRNA	824.29	2224.86	1.43249496587432	1.58872752979912E-7	3.34560489129562E-6
2742	'GLRA2'	mRNA	149.97	1.27	-6.8835634686019	1.25388617490335E-12	6.1499198484713E-11
27439	'TMEM121B'	mRNA	19.6	65.02	1.72977369690217	5.28024065609866E-6	8.08900789814092E-5
27443	'CECR2'	mRNA	130.92	368.38	1.4925320353053	2.22668156828279E-7	4.57668338727129E-6
2747	'GLUD2'	mRNA	60.53	134.53	1.15226807311493	2.27275211075164E-6	3.79947066699187E-5
2752	'GLUL'	mRNA	5663.47	47490.19	3.06787182998818	3.25747275359883E-13	1.7262815071162497E-11
2762	'GMDS'	mRNA	3434.09	864.47	-1.99003356371538	3.01217989671203E-13	1.60384617719329E-11
2767	'GNA11'	mRNA	8296.2	3256.58	-1.34909253936605	7.43629000477137E-7	1.38064390092713E-5
2769	'GNA15'	mRNA	159.9	724.77	2.1803595514775	3.90386889588076E-7	7.65667701190494E-6
2770	'GNAI1'	mRNA	337.54	1437.18	2.09010643667756	1.3077986010344E-9	4.04497552181073E-8
2771	'GNAI2'	mRNA	2490.1	8176.97	1.71535920321259	4.17003562447227E-14	2.5297029145366E-12
2774	'GNAL'	mRNA	209.23	486.32	1.21680331460064	1.07569080198346E-5	1.523861433452E-4
2779	'GNAT1'	mRNA	0.4	48.17	6.9100341328925	6.80752887133391E-17	6.423508682828411E-15
2780	'GNAT2'	mRNA	49.82	181.33	1.8638740424329	1.2806190499546E-6	2.26723658848008E-5
2791	'GNG11'	mRNA	93.78	860.44	3.19773525426643	2.54487344839095E-51	4.64188356004684E-48
2799	'GNS'	mRNA	2051.55	6594.13	1.68446959525693	4.451124143159479E-11	1.7604760146389202E-9
28	'ABO'	mRNA	2748.49	316.96	-3.116258012248	4.15256565229316E-13	2.1632607257799097E-11
2805	'GOT1'	mRNA	982.5	277.73	-1.82275033883729	1.38197572440697E-18	1.61362402554741E-16
2806	'GOT2'	mRNA	1600.13	562.31	-1.50874673610474	3.65423068740315E-19	4.6015665119891504E-17
2810	'SFN'	mRNA	3252.89	188.49	-4.10919694933377	1.07711594737738E-17	1.11577804473643E-15
2814	'GP5'	mRNA	12.04	85.69	2.83115810888563	2.33713990309421E-7	4.79058667729609E-6
2817	'GPC1'	mRNA	592.48	1860.39	1.65075928497576	3.48018443234598E-5	4.380313820633E-4
2819	'GPD1'	mRNA	146.94	24660.91	7.39087544545034	4.0115803394051604E-58	1.0027242212442401E-54
2822	'GPLD1'	mRNA	94.52	264.57	1.48500978574749	6.1628645460185805E-9	1.66602236696966E-7
28231	'SLCO4A1'	mRNA	481.43	1751.75	1.86341523779406	5.325984454551089E-16	4.37810842705203E-14
28232	'SLCO3A1'	mRNA	626.79	1484.75	1.24416353422183	4.83141780652096E-10	1.6165847329469E-8
2825	'CMKLR2'	mRNA	4.18	23.76	2.50561575324598	1.70343347132033E-6	2.93383105344398E-5
282679	'AQP11'	mRNA	251.37	113.59	-1.14598100652624	8.37058263031804E-8	1.85675617369341E-6
2828	'GPR4'	mRNA	63.99	1145.27	4.1617810675983	5.907874678907461E-25	1.49051813184092E-22
282997	'PDCD4-AS1'	lncRNA	100.15	42.9	-1.22328009334486	7.60609309328831E-7	1.40945583120919E-5
283028	'LOC283028'	lncRNA	21.75	95.4	2.1327026141062	7.74324639975794E-10	2.49501114657466E-8
283033	'LINC00841'	lncRNA	1.55	30.81	4.31321851993385	4.4060627791563696E-11	1.7455742170302E-9
283050	'ZMIZ1-AS1'	lncRNA	754.52	361.47	-1.06167221779265	7.62411171980909E-10	2.46236552516972E-8
283078	'MKX'	mRNA	22.26	94.96	2.09282987406287	9.87485319173939E-6	1.413744229169E-4
28316	'CDH20'	mRNA	8.86	80.99	3.19295924058214	1.71503621598527E-12	8.2645642029648E-11
283177	'B3GAT1-DT'	lncRNA	2874.41	264.45	-3.44220741073613	2.68257600399578E-5	3.460633291516E-4
[truncated: 4,713 more rows]
